# Supplementary material for: Genome Analysis of Legionella pneumophila Strains Using a Mixed-Genome Microarray
Source: PLoS One. 2012 Oct 18;7(10):e47437. doi: 10.1371/journal.pone.0047437 (PMC3475688; doi:10.1371/journal.pone.0047437)
Supplement: File S1 — List of strains used in this study. (TXT) [file pone.0047437.s001.txt]

Slidename	Strain		(E)nvironment/(P)atient	Serogroup	EWGLI-type
sLePn0103	TTC 04.0222	E	7-14	n.a.
sLePn0106	TTC 04.0223	E	7-14	n.a.
sLePn0104	TTC 04.0224	E	6	n.a.
sLePn0110	TTC 04.0225	E	6	n.a.
sLePn0109	TTC 04.0227	E	5	n.a.
sLePn0108	TTC 04.0228	E	3	n.a.
sLePn0111	TTC 04.0229	E	3	n.a.
sLePn0113	TTC 04.0231	E	1	not yet designated
sLePn0131	TTC 04.0232	E	1	not yet designated
sLePn0132	TTC 04.0233	E	1	not yet designated
sLePn0133	TTC 04.0234	E	1	not yet designated
sLePn0134	TTC 04.0235	E	1	028 Rome
sLePn0135	TTC 04.0236	E	1	001 Lugano
sLePn0141	TTC 04.0237	E	1	not yet designated
sLePn0142	TTC 04.0238	E	3	n.a.
sLePn0143	TTC 04.0239	E	1	028 Rome
sLePn0144	TTC 04.0240	E	1	001 Lugano/028 Rome
sLePn0145	TTC 04.0241	E	7-14	n.a.
sLePn0146	TTC 04.0242	E	7-14	n.a.
sLePn0102	TTC 04.0243	P	1	015 Dresden
sLePn0114	TTC 04.0250	P	1	not yet designated
sLePn0117	TTC 04.0251	P	6	n.a.
sLePn0136	TTC 04.0253	P	1	003 Glasgow
sLePn0137	TTC 04.0254	P	1	not yet designated
sLePn0139	TTC 04.0256	P	1	004 Lyon
sLePn0149	TTC 04.0260	P	1	017 Lugano
sLePn0217	TTC 05.0267	P	1	not yet designated
sLePn0222	TTC 05.0272	P	1	010 London
sLePn0231	TTC 05.0273	P	1	not yet designated
sLePn0234	TTC 05.0276	P	1	004 Lyon
sLePn0237	TTC 05.0279	P	1	010 London
sLePn0245	TTC 05.0280	P	1	006 Copenhagen
sLePn0251	TTC 05.0286	P	1	004 Lyon
sLePn0252	TTC 05.0287	P	1	not yet designated
sLePn0261	TTC 05.0289	P	1	not yet designated
sLePn0263	TTC 05.0291	P	1	004 Lyon
sLePn0264	TTC 05.0292	P	1	004 Lyon
sLePn0265	TTC 05.0293	P	1	006 Copenhagen
sLePn0266	TTC 05.0294	P	1	004 Lyon
sLePn0223	TTC 05.0296	E	1	not yet designated
sLePn0224	TTC 05.0297	E	1	not yet designated
sLePn0226	TTC 05.0298	E	7-14	n.a.
sLePn0227	TTC 05.0299	E	1	028 Rome
sLePn0228	TTC 05.0300	E	1	028 Rome
sLePn0229	TTC 05.0301	E	1	028 Rome
sLePn0230	TTC 05.0302	E	1	not yet designated
sLePn0238	TTC 05.0303	E	1	not yet designated
sLePn0239	TTC 05.0304	E	6	n.a.
sLePn0240	TTC 05.0305	E	1	013 London/030 Stockholm
sLePn0241	TTC 05.0306	E	1	013 London/030 Stockholm
sLePn0242	TTC 05.0307	E	1	not yet designated
sLePn0243	TTC 05.0308	E	1	not yet designated
sLePn0244	TTC 05.0309	E	1	001 Lugano
sLePn0257	TTC 05.0314	E	5	n.a.
sLePn0258	TTC 05.0315	E	1	028 Rome
sLePn0339	TTC 05.0316	E	7-14	n.a.
sLePn0305	TTC 05.0342	E	1	not yet designated
sLePn0306	TTC 05.0343	E	1	not yet designated
sLePn0308	TTC 05.0345	E	1	003 Glasgow
sLePn0309	TTC 05.0346	E	1	017 Lugano 1
sLePn0310	TTC 05.0347	E	1	003 Glasgow
sLePn0311	TTC 05.0348	E	7-14	n.a.
sLePn0312	TTC 05.0349	E	7-14	n.a.
sLePn0313	TTC 05.0350	E	1	013 London/030 Stockholm
sLePn0314	TTC 05.0351	E	1	028 Rome
sLePn0320	TTC 05.0355	P	1	006 Copenhagen
sLePn0323	TTC 05.0358	P	1	001 Lugano
sLePn0324	TTC 05.0359	P	1	004 Lyon
sLePn0325	TTC 05.0360	P	1	017 Lugano
sLePn0327	TTC 05.0362	P	1	004 Lyon
sLePn0328	TTC 05.0363	P	1	010 London
sLePn0329	TTC 05.0364	P	1	not yet designated
sLePn0332	TTC 05.0365	P	1	013 London/030 Stockholm
sLePn0333	TTC 05.0366	P	1	006 Copenhagen
sLePn0336	TTC 05.0369	P	1	not yet designated
sLePn0337	TTC 05.0370	P	1	013 London/030 Stockholm
sLePn0338	TTC 05.0371	E	7-14	n.a.
sLePn0330	TTC 05.0372	E	7-14	n.a.
sLePn0347	TTC 05.0376	E	5	n.a.
sLePn0349	TTC 05.0378	P	2	n.a.
sLePn0350	TTC 05.0379	E	5	n.a.
sLePn0351	TTC 05.0380	E	1	not yet designated
sLePn0352	TTC 05.0381	E	7-14	n.a.
sLePn0353	TTC 05.0382	E	1	not yet designated
sLePn0355	TTC 05.0384	P	3	n.a.
sLePn0356	TTC 05.0385	E	1	028 Rome
sLePn0357	TTC 05.0386	E	8	n.a.
sLePn0358	TTC 05.0387	E	1	010 London
sLePn0359	TTC 05.0388	E	6	n.a.
sLePn0360	TTC 05.0389	E	1	not yet designated
sLePn0361	TTC 05.0390	E	1	not yet designated
sLePn0362	TTC 05.0391	E	1	003 Glasgow
msLePn0101I	TTC 06.0042	E	2-14	n.a.
msLePn0101K	TTC 06.0044	E	2-14	n.a.
msLePn0101L	TTC 06.0045	E	2-14	n.a.
msLePn0202I	TTC 06.0046	E	2-14	n.a.
msLePn0202K	TTC 06.0047	E	2-14	n.a.
msLePn0203A	TTC 06.0048	E	2-14	n.a.
msLePn0203C	TTC 06.0049	E	2-14	n.a.
msLePn0203E	TTC 06.0050	E	1	not yet designated
msLePn0203G	TTC 06.0051	E	1	not yet designated
msLePn0203I	TTC 06.0052	E	1	not yet designated
msLePn0203K	TTC 06.0053	E	1	not yet designated
msLePn0204A	TTC 06.0054	E	1	not yet designated
msLePn0204C	TTC 06.0055	E	1	not yet designated
msLePn0204E	TTC 06.0056	E	2-14	n.a.
msLePn0204G	TTC 06.0057	E	1	not yet designated
msLePn0204I	TTC 06.0058	E	1	not yet designated
msLePn0204K	TTC 06.0059	E	1	not yet designated
msLePn0205A	TTC 06.0060	E	1	not yet designated
msLePn0205C	TTC 06.0061	E	2-14	n.a.
msLePn0205E	TTC 06.0062	E	2-14	n.a.
msLePn0205I	TTC 06.0064	E	1	not yet designated
msLePn0205K	TTC 06.0065	E	2-14	n.a.
msLePn0206A	TTC 06.0066	E	1	not yet designated
msLePn0206C	TTC 06.0067	E	2-14	n.a.
msLePn0206E	TTC 06.0068	E	2-14	n.a.
msLePn0206G	TTC 06.0069	E	2-14	n.a.
msLePn0206I	TTC 06.0070	E	2-14	n.a.
msLePn0207A	TTC 06.0072	E	1	not yet designated
msLePn0207E	TTC 06.0074	E	2-14	n.a.
msLePn0207G	TTC 06.0075	E	2-14	n.a.
msLePn0207I	TTC 06.0076	E	2-14	n.a.
msLePn0207K	TTC 06.0077	E	2-14	n.a.
msLePn0208C	TTC 06.0079	E	2-14	n.a.
msLePn0218J	TTC 06.0082	E	2-14	n.a.
msLePn0208K	TTC 06.0083	E	2-14	n.a.
msLePn0209A	TTC 06.0084	E	1	not yet designated
msLePn0209E	TTC 06.0086	E	2-14	n.a.
msLePn0209G	TTC 06.0087	E	1	not yet designated
msLePn0209I	TTC 06.0088	E	1	not yet designated
msLePn0209K	TTC 06.0089	E	1	not yet designated
msLePn0210A	TTC 06.0090	E	1	not yet designated
msLePn0210E	TTC 06.0092	E	1	not yet designated
msLePn0210K	TTC 06.0095	E	2-14	n.a.
msLePn0211C	TTC 06.0097	E	2-14	n.a.
msLePn0211E	TTC 06.0098	E	2-14	n.a.
msLePn0211G	TTC 06.0099	E	2-14	n.a.
msLePn0211I	TTC 06.0100	E	2-14	n.a.
msLePn0211K	TTC 06.0101	E	2-14	n.a.
msLePn0212E	TTC 06.0104	E	2-14	n.a.
msLePn0212I	TTC 06.0106	E	2-14	n.a.
msLePn0212K	TTC 06.0107	E	1	not yet designated
msLePn0213C	TTC 06.0109	E	1	not yet designated
msLePn0213E	TTC 06.0110	E	1	not yet designated
msLePn0213G	TTC 06.0111	E	1	not yet designated
msLePn0213I	TTC 06.0112	E	1	not yet designated
msLePn0213K	TTC 06.0113	E	1	not yet designated
msLePn0214A	TTC 06.0114	E	1	not yet designated
msLePn0214K	TTC 06.0119	E	2-14	n.a.
msLePn0215A	TTC 06.0120	E	2-14	n.a.
msLePn0215C	TTC 06.0121	E	2-14	n.a.
msLePn0215E	TTC 06.0122	E	2-14	n.a.
msLePn0215K	TTC 06.0125	E	2-14	n.a.
msLePn0216K	TTC 06.0131	E	2-14	n.a.
msLePn0201A	TTC 06.0138	E	1	not yet designated
msLePn0201C	TTC 06.0139	E	2-14	n.a.
msLePn0201E	TTC 06.0140	E	not yet designated	not yet designated
msLePn0201I	TTC 06.0142	E	2-14	n.a.
msLePn0201K	TTC 06.0143	E	2-14	n.a.
msLePn0201B	TTC 06.0146	P	1	001 Lugano
msLePn0219D	TTC 06.0148	P	1	013 London/030 Stockholm
msLePn0203F	TTC 06.0154	P	1	004 Lyon
msLePn0201F	TTC 06.0167	P	1	not yet designated
msLePn0205J	TTC 06.0168	P	1	010 London
msLePn0205L	TTC 06.0169	P	1	006 Copenhagen
msLePn0206B	TTC 06.0170	P	1	004 Lyon
msLePn0206F	TTC 06.0172	P	1	004 Lyon
msLePn0206H	TTC 06.0173	P	1	006 Copenhagen
msLePn0206L	TTC 06.0175	P	1	004 Lyon
msLePn0207B	TTC 06.0176	P	1	004 Lyon
msLePn0207D	TTC 06.0177	P	1	010 London
msLePn0201J	TTC 06.0178	P	1	not yet designated
msLePn0207H	TTC 06.0179	P	1	004 Lyon
msLePn0207J	TTC 06.0180	P	1	004 Lyon
msLePn0208B	TTC 06.0182	P	1	004 Lyon
msLePn0208F	TTC 06.0192	E	3	n.a.
msLePn0208H	TTC 06.0193	E	7-14	n.a.
msLePn0208J	TTC 06.0194	E	3	n.a.
msLePn0208L	TTC 06.0195	E	3	n.a.
msLePn0209B	TTC 06.0196	E	3	n.a.
msLePn0209F	TTC 06.0198	E	6	n.a.
msLePn0209H	TTC 06.0199	E	3	n.a.
msLePn0211D	TTC 06.0209	E	7-14	n.a.
msLePn0211H	TTC 06.0211	E	14	n.a.
msLePn0211J	TTC 06.0212	E	14	n.a.
msLePn0211L	TTC 06.0213	E	7-14	n.a.
msLePn0212B	TTC 06.0214	E	7-14	n.a.
msLePn0212D	TTC 06.0215	E	7-14	n.a.
msLePn0212F	TTC 06.0216	E	3	n.a.
msLePn0212H	TTC 06.0217	E	7-14	n.a.
msLePn0212J	TTC 06.0218	E	6	n.a.
msLePn0213B	TTC 06.0220	E	1	not yet designated
msLePn0213D	TTC 06.0221	E	1	not yet designated
msLePn0213F	TTC 06.0222	E	1	not yet designated
msLePn0213H	TTC 06.0223	E	1	not yet designated
msLePn0213J	TTC 06.0224	E	1	not yet designated
msLePn0213L	TTC 06.0225	E	1	not yet designated
msLePn0214B	TTC 06.0226	E	1	not yet designated
msLePn0214D	TTC 06.0227	E	1	not yet designated
msLePn0214F	TTC 06.0228	E	1	not yet designated
msLePn0214H	TTC 06.0229	E	1	not yet designated
msLePn0214J	TTC 06.0230	E	1	not yet designated
msLePn0214L	TTC 06.0231	E	1	not yet designated
msLePn0215B	TTC 06.0232	E	1	not yet designated
msLePn0215D	TTC 06.0233	E	1	not yet designated
msLePn0215F	TTC 06.0234	E	1	not yet designated
msLePn0215H	TTC 06.0235	E	1	not yet designated
msLePn0215J	TTC 06.0236	E	1	not yet designated
msLePn0215L	TTC 06.0237	E	1	not yet designated
msLePn0216B	TTC 06.0238	E	1	not yet designated
msLePn0216D	TTC 06.0239	E	1	not yet designated
msLePn0216F	TTC 06.0240	E	1	not yet designated
msLePn0216H	TTC 06.0241	E	1	not yet designated
msLePn0216J	TTC 06.0242	E	1	not yet designated
msLePn0216L	TTC 06.0243	E	1	not yet designated
msLePn0217B	TTC 06.0244	E	1	not yet designated
msLePn0217D	TTC 06.0245	E	1	not yet designated
msLePn0217F	TTC 06.0246	E	1	not yet designated
msLePn0217H	TTC 06.0247	E	1	not yet designated
msLePn0217J	TTC 06.0248	E	1	not yet designated
msLePn0217L	TTC 06.0249	E	1	not yet designated
