# Supplementary material for: Genome Analysis of Legionella pneumophila Strains Using a Mixed-Genome Microarray
Source: PLoS One. 2012 Oct 18;7(10):e47437. doi: 10.1371/journal.pone.0047437 (PMC3475688; doi:10.1371/journal.pone.0047437)
Supplement: File S2 — List the genetic markers selected by the Random Forest algorithm. (TXT) [file pone.0047437.s002.txt]

Rank1	Marker1	Rank2	Marker2	Rank3	Marker3	Rank4	Marker4	Rank5	Marker5	Rank6	Marker6	Rank7	Marker7	Rank8	Marker8	Rank9	Marker9	Rank10	Marker10
1	007B8	1	007B8	1	007B8	1	007B8	1	007B8	1	007B8	1	007B8	1	007B8	1	035E6	1	007B8
2	033F8	2	035C6	2	032E12	2	019D6	2	007H8	2	019D6	2	032E12	2	029E3	2	007B8	2	032E12
3	035D10	3	007H8	3	027A12	3	035C6	3	010B2	3	023C6	3	031D7	3	031D7	3	023D8	3	004E8
4	012H3	4	010B2	4	009F12	4	009F12	4	004E8	4	035C6	4	004E8	4	033F8	4	032E12	4	015B2
5	031D2	5	015C6	5	016E4	5	031D7	5	033F8	5	015D6	5	026A8	5	032E12	5	031D7	5	010H2
6	031D7	6	032G3	6	017E6	6	004E8	6	014H11	6	010E8	6	035E6	6	004E8	6	009F12	6	002G3
7	015E11	7	007C6	7	006H11	7	004A7	7	035A8	7	007H8	7	016E4	7	015B2	7	033F8	7	007H8
8	031G4	8	025F8	8	031D7	8	028A11	8	015C6	8	031D7	8	019D6	8	004A7	8	004A7	8	032C5
9	010H2	9	010H2	9	033F8	9	029A12	9	009F12	9	032E12	9	027A12	9	015E11	9	035C6	9	029A12
10	014D8	10	035D10	10	029E3	10	015D6	10	035D10	10	016E4	10	026E7	10	035D10	10	004E8	10	023A3
11	010E8	11	011E5	11	010B2	11	026A8	11	006H11	11	009F12	11	031G4	11	017E6	11	027F6	11	023D8
12	015D6	12	003C6	12	025F8	12	014D8	12	029A12	12	023G3	12	024E1	12	035C6	12	009B3	12	027F6
13	032E12	13	014D8	13	033H2	13	033F8	13	035C6	13	027E7	13	015B2	13	015C6	13	023A6	13	032G3
14	025F8	14	016E4	14	014H11	14	024B11	14	032G3	14	015C6	14	029A12	14	007H8	14	035D10	14	023C6
15	029A12	15	035A8	15	002G3	15	004G2	15	015B2	15	033F8	15	035D10	15	009F2	15	020G4	15	027A12
16	015B2	16	023C6	16	015C6	16	006H11	16	024E1	16	004G2	16	015E5	16	007D9	16	029E3	16	035C6
17	004E8	17	014H11	17	035A8	17	023C6	17	015D6	17	035C5	17	015D6	17	010B2	17	026A8	17	014H11
18	031H3	18	023A8	18	028A11	18	014C5	18	003C6	18	027F6	18	009F12	18	032G5	18	023A3	18	017E6
19	029E3	19	032E12	19	031G4	19	004D3	19	007C6	19	004E8	19	019H4	19	009F12	19	015B2	19	015D6
20	028A11	20	017E6	20	026A8	20	024B12	20	004G2	20	015G3	20	023A3	20	027H6	20	026E7	20	007C6
21	026E7	21	029E3	21	024C3	21	015C6	21	032E12	21	010B2	21	025F8	21	014C5	21	026E5	21	035E6
22	009F12	22	005E9	22	007H8	22	030A9	22	023A6	22	029A12	22	027E7	22	007C10	22	015C6	22	028G6
23	015G3	23	021F1	23	035C6	23	015F4	23	033H2	23	033A7	23	023C6	23	029A12	23	025F7	23	029E3
24	034A7	24	029A12	24	004F3	24	032E12	24	024B1	24	013E5	24	011B3	24	023D8	24	020D4	24	019D6
25	007C10	25	024B1	25	015D6	25	010H2	25	032C5	25	011A1	25	027F6	25	010H2	25	008E11	25	010B2
