# Supplementary material for: Genome Analysis of Legionella pneumophila Strains Using a Mixed-Genome Microarray
Source: PLoS One. 2012 Oct 18;7(10):e47437. doi: 10.1371/journal.pone.0047437 (PMC3475688; doi:10.1371/journal.pone.0047437)
Supplement: File S3 — The logistic regression model. (TXT) [file pone.0047437.s003.txt]

Prediction =1/(1+EXP(3.851 - (0.256*LePn.007B8) - (2.035*LePn.015D6) -(3.316*LePn.016E4) + (2.794*LePn.033F8))).
