# Supplementary material for: Genome Analysis of Legionella pneumophila Strains Using a Mixed-Genome Microarray
Source: PLoS One. 2012 Oct 18;7(10):e47437. doi: 10.1371/journal.pone.0047437 (PMC3475688; doi:10.1371/journal.pone.0047437)
Supplement: File S4 — Microarray data from the 111 strains in the 11th training dataset. (TXT) [file pone.0047437.s004.txt]

Slidename	Origin	LePn.001A12	LePn.001B4	LePn.001B6	LePn.001C4	LePn.001C6	LePn.001D3	LePn.001D9	LePn.001E10	LePn.001E12	LePn.001G3	LePn.001G5	LePn.001H3	LePn.002A2	LePn.002B12	LePn.002D4	LePn.002D6	LePn.002E5	LePn.002F3	LePn.002F8	LePn.002G3	LePn.003A8	LePn.003A9	LePn.003C6	LePn.003D1	LePn.003E3	LePn.003E4	LePn.003E6	LePn.003F11	LePn.003G1	LePn.003G8	LePn.003H1	LePn.004A3	LePn.004A7	LePn.004B12	LePn.004C4	LePn.004D12	LePn.004D2	LePn.004D3	LePn.004E8	LePn.004E9	LePn.004F3	LePn.004F7	LePn.004G10	LePn.004G2	LePn.004G3	LePn.004G6	LePn.004G7	LePn.005E11
msLePn0101K	E	0,02119	1,33713	0,11243	0,45608	2,36938	0,04046	0,02075	0,09511	0,56514	2,20535	0,78405	0,54602	1,07407	0,03493	0,00775	0,21947	0,00008	0,1621	0,20956	0,02233	0,88928	0,43008	0,01858	0,01066	0,79459	0,82285	0,44738	2,21072	0,54689	0,0677	0,21218	0,42964	0,25655	0,01121	0,05298	0,29995	2,05932	1,30619	0,03201	1,85179	0,88515	3,58917	0,90151	1,12209	0,03069	0,03885	0,8909	1,01299
msLePn0101L	E	0,03736	4,55527	0,01942	0,66283	0,42982	0,90382	0,07876	1,30911	1,85698	0,01352	0,23133	4,26434	0,90707	0,01778	0,26538	1,92017	0,59954	1,69666	0,00399	0,02487	0,94071	0,67627	1,58056	0,16878	0,979	1,32093	1,19407	2,60626	0,38361	0,06207	0,26347	0,78787	1,81491	0,58944	0,04545	0,4761	0,02888	1,01519	0,17231	0,28862	1,01118	0,13859	1,03692	1,26325	3,42398	0,07073	0,04809	1,07382
msLePn0201A	E	1,30244	0,02021	0,00329	0,50617	0,01544	0,00875	0,0568	0,66133	0,3034	0,11636	0,986	0,38024	1,25096	13,35534	0,08855	0,90241	0,42147	0,54576	0,05607	3,48849	2,09491	1,55056	0,15555	0,46251	2,41124	3,05821	0,7086	0,06598	3,37158	0,07889	0,3683	1,04999	0,44704	0,13123	2,16034	3,15449	0,02716	0,91457	0,04002	0,39934	0,55365	0,46324	0,44814	0,80107	0,69467	0,04818	0,23331	0,37547
msLePn0201B	P	12,59262	0,04527	0,0045	0,49075	0,29845	0,00747	0,03952	1,10305	0,39811	2,76692	2,49893	0,31056	0,75503	0,5624	0,10886	0,10941	0,17952	0,61212	0,07652	0,0323	0,95886	0,48782	1,14222	0,66149	0,39206	0,39656	0,99605	0,2057	0,2382	4,36045	0,14389	0,75782	5,83157	0,7839	0,01029	0,48879	1,56879	0,91481	0,02964	0,10522	0,4155	0,15596	0,70842	1,60097	0,27964	0,01872	1,06532	0,774
msLePn0201C	E	17,54196	0,27758	0,04678	0,4221	0,29899	0,01706	0,02149	1,28984	0,20319	3,32193	4,32618	0,28427	0,9399	0,64621	0,14559	0,15739	0,30234	0,56277	0,15507	0,02357	0,58415	0,41618	2,08549	0,61559	0,72789	0,38251	3,98727	0,1369	0,50878	5,57335	0,1593	0,98144	5,00939	0,6122	0,02748	0,3608	2,11991	0,72118	0,02642	0,41338	0,79693	0,12508	0,8171	1,50273	0,32057	0,02945	1,07205	0,37547
msLePn0201F	P	0,14906	0,01514	0,01088	0,45439	0,13243	0,01188	0,00879	1,7943	0,45028	2,1551	3,50397	0,56472	1,51529	0,69852	0,15001	0,11984	0,23256	0,91073	0,32505	0,02074	0,70627	0,41755	1,50225	0,71884	0,70925	0,7081	0,76867	0,32545	0,28887	2,7179	0,16092	1,24137	10,14535	1,13698	0,02782	0,84169	2,86501	0,90411	0,02179	0,20952	0,65717	0,08166	0,88824	1,61839	0,25229	0,02435	0,83719	0,37547
msLePn0201I	E	0,02401	0,01271	0,03089	0,33153	0,51142	0,0132	0,00426	1,13876	0,47269	0,01708	1,29106	0,7774	0,98448	0,00995	0,19494	1,65186	1,38214	0,44715	0,26287	0,00395	0,89013	0,46121	2,08206	0,91602	0,44404	0,55014	1,08315	0,57781	0,59534	0,02717	4,24223	1,71647	0,04023	0,73414	0,68627	0,48312	1,22378	1,74602	0,04014	0,32031	0,76374	0,15216	1,4797	0,77386	0,10246	0,01337	0,18454	1,81076
msLePn0201J	P	0,00653	0,00666	0,00352	1,02086	0,15528	2,10003	0,01668	0,8616	0,30772	0,00766	0,82247	0,31528	0,69554	1,59453	0,03983	0,23767	0,0211	0,5941	0,48743	0,03017	0,75068	0,45932	0,01191	0,00502	1,32984	0,53856	0,05574	1,30658	0,80639	0,04395	0,10658	1,22808	1,18976	0,03745	0,01013	0,52252	0,01283	0,89331	0,03528	0,3735	0,84602	0,07636	0,62334	0,52433	0,01589	4,4184	0,09651	0,72956
msLePn0201K	E	0,01019	0,01552	0,01275	0,47439	0,34996	0,01556	0,05214	1,51796	0,49286	0,02195	1,45145	0,59009	1,19185	0,03231	0,14729	1,088	2,20726	0,57572	0,387	0,01642	1,14283	0,55786	1,59366	0,7607	0,50405	0,45634	0,39693	0,24494	0,35543	0,02165	2,77797	1,69779	0,0372	0,34904	0,63209	0,55671	1,87746	1,62173	0,03765	0,29782	0,48072	0,08166	0,99883	0,44828	0,37066	0,00485	3,67943	0,39384
msLePn0203C	E	0,06822	1,68602	0,0101	0,3225	0,16237	1,6274	0,15286	0,04535	0,76956	0,01753	0,54326	0,35057	0,9101	0,00188	1,23957	0,15908	1,5845	0,63323	0,03475	0,05087	0,69202	0,40332	0,01074	0,63051	0,75528	0,81661	1,60962	0,22518	0,12663	0,00515	0,11518	0,92406	0,37404	0,47547	0,47871	0,31331	0,01035	0,59734	0,00259	0,33771	1,06365	0,07708	0,51035	1,0194	0,15469	0,01168	1,90084	0,52276
msLePn0203E	E	34,42386	0,04618	0,00783	0,34539	0,21911	0,00402	0,01875	1,17906	0,38118	2,78535	1,97087	0,30389	0,78488	0,85152	0,13754	0,22072	0,08691	0,68441	0,03339	0,01884	0,78467	0,22422	1,60526	0,7188	0,29182	0,56258	0,44005	0,2031	0,50613	2,94329	0,23994	2,18273	3,39556	0,52103	0,05899	0,27869	1,00541	0,96539	0,02056	0,27276	0,7899	0,07438	0,88639	1,62705	0,33088	0,00649	2,1898	0,66385
msLePn0203F	P	0,00231	0,00403	0,01322	0,1866	0,28892	0,00427	0,06383	0,83461	0,31386	2,01104	2,28043	0,353	0,77584	0,00468	0,18381	0,1771	0,22999	0,33798	0,09406	0,45922	0,81883	0,42212	0,01423	0,10666	0,75559	0,66941	1,02652	0,21371	0,61606	0,02059	0,09405	1,26009	0,03484	0,0459	0,76348	0,08472	1,01014	1,38759	1,53524	0,29272	0,67452	0,09889	2,05296	0,32552	0,19964	0,00929	0,61387	0,56336
msLePn0203G	E	0,00292	2,10851	0,00362	0,31933	1,4253	0,84539	0,02235	0,03598	0,91393	0,49287	0,48781	0,86627	1,40531	0,00959	0,09054	1,93721	0,43753	0,47896	0,07136	0,02764	0,25283	0,47468	0,00593	0,1385	0,5487	0,89145	0,35175	0,22665	0,17643	0,00692	0,10581	1,2086	0,80519	0,02648	0,65525	0,29518	0,06724	0,79259	0,00144	0,14624	2,50853	0,1021	1,11253	1,189	0,01115	0,0048	0,59192	0,37547
msLePn0203I	E	0,00274	1,821	0,00875	0,38773	1,01022	1,11955	0,017	0,03692	0,50095	0,05093	0,25402	5,81819	0,86884	0,0132	0,08986	0,69729	0,29899	0,7345	0,04216	0,00053	0,3864	0,45749	0,00614	0,20666	0,59701	2,78056	0,63123	0,18718	0,20277	0,00858	0,09228	1,0392	1,12301	0,02092	0,64836	0,26144	1,56207	0,59867	0,02093	0,34395	3,56305	0,07413	1,21715	1,04511	0,00647	0,00797	0,5499	0,52992
msLePn0204K	E	25,89325	0,10933	0,22617	0,37608	0,3313	0,01969	0,00035	1,32599	0,38194	6,1828	4,66598	0,21248	0,79883	0,4817	0,09636	0,155	0,18645	0,54232	0,19645	0,02423	0,85998	0,36324	1,47667	0,72738	0,74706	0,64196	0,98859	0,14999	0,54893	6,04906	0,31962	1,53826	6,62965	0,39614	0,0134	0,29169	1,03227	1,1246	0,01195	0,29857	0,56856	0,09156	0,63904	1,50609	0,50729	0,01359	2,03735	0,60002
msLePn0205A	E	23,44114	0,06123	0,21974	0,57917	0,21578	0,00168	0,00071	1,14564	0,25886	2,40948	1,76866	0,93618	0,99549	0,65099	0,13004	0,27154	0,15419	0,76613	0,07094	0,08982	0,93801	0,33918	1,4449	0,71952	0,69908	0,66769	0,97037	0,29501	0,54188	5,24941	0,11689	1,14745	5,12536	0,50645	0,0058	0,47383	0,93473	1,14873	0,02504	0,49721	0,67729	0,07078	1,01876	1,50327	0,37331	0,01184	1,79542	0,62278
msLePn0205C	E	0,21684	0,00182	0,00723	1,23934	0,82757	0,00171	0,4994	1,22313	0,2501	3,19751	1,08906	0,24541	0,87446	0,32746	0,17093	0,84712	0,38883	0,63925	0,12299	1,436	0,75965	0,48761	0,91523	0,26145	0,60049	0,67346	0,9399	0,42054	0,64844	0,00338	0,15925	1,24458	0,11693	4,1843	1,71533	0,44838	2,14099	1,52582	0,97791	0,21946	0,80613	0,09807	1,29836	0,30951	0,2729	0,00014	0,41314	0,61672
msLePn0205E	E	0,2696	0,00422	0,00841	0,35108	0,59487	0,00298	0,03024	1,01053	0,31182	1,93618	1,8959	0,42377	0,79056	0,30779	0,19	1,51878	0,43177	0,78394	0,19836	3,19906	1,20589	0,00752	0,1623	0,37877	0,64541	0,66467	1,26138	0,21946	0,22065	0,02874	0,26561	1,01665	0,20452	0,00393	0,58358	0,22558	1,25578	1,27491	1,04658	0,37256	0,83749	0,09501	1,43523	0,32783	0,21614	0,00193	0,57917	0,56496
msLePn0205I	E	15,7057	0,13158	0,00438	0,38251	0,23043	0,00196	0,00489	1,27094	0,37497	3,55734	0,9768	0,22407	1,29482	0,35565	0,12572	0,10581	0,1285	0,55151	0,61094	0,02585	0,92339	0,52169	1,58312	0,7803	0,58383	0,58709	0,7195	0,20301	0,32807	5,66575	0,08564	1,07937	5,41248	0,60566	0,00636	0,48388	1,64118	1,09178	0,02924	0,3749	0,46334	0,04604	0,61626	1,44352	0,27949	0,00613	1,61993	0,55963
msLePn0205J	P	0,03017	0,11251	0,05877	0,3585	0,59658	0,00645	0,00446	1,05123	0,22211	0,01487	0,68996	1,07178	1,01632	0,00325	0,17145	1,31115	0,75918	0,69242	9,54183	0,0608	0,4496	0,44224	1,41081	0,86594	1,00662	0,46223	0,7802	1,57846	0,79844	0,00626	3,04901	1,13255	1,21876	0,44108	0,9334	0,32896	1,72393	0,80931	8,02197	0,37731	0,56093	0,17734	0,71629	0,69412	0,3737	0,0081	1,35965	1,13877
msLePn0206B	P	0,00034	0,00611	0,0063	0,24805	0,33157	0,00325	0,01046	1,11026	0,24888	2,40268	0,95627	1,15173	1,22886	0,02539	0,07086	0,38945	0,31249	0,473	0,00106	1,83403	1,00264	0,24752	0,00701	0,22502	0,471	0,49022	0,45892	0,1842	0,3475	0,0143	0,07256	1,70057	0,02958	0,00073	0,89873	0,35527	1,31914	1,36687	1,12329	0,37825	0,63624	0,12534	1,54249	0,35389	0,20586	0,00153	0,63512	0,63054
msLePn0206C	E	0,00737	2,00638	0,01198	0,27054	0,20357	2,48422	0,01692	0,03184	0,81557	0,00851	0,32158	0,44057	0,74108	0,0023	0,99244	0,10073	0,98349	0,68113	0,01518	0,00401	0,74632	0,39874	0,02459	0,70469	0,64715	0,35181	0,33068	0,1848	0,2853	0,0004	0,13335	1,06929	0,44581	0,54758	0,75456	0,41862	0,01166	0,80843	0,00045	0,07222	1,19654	0,13329	0,68545	0,89469	0,30881	0,00319	0,38318	0,74169
msLePn0206E	E	0,01267	2,10911	0,01542	0,29866	0,249	1,7893	0,02446	0,0267	0,66159	0,03509	0,35902	0,35901	0,53755	0,00239	1,4993	0,37456	1,4683	0,77387	0,01136	0,01543	0,70656	0,39788	0,013	0,96128	0,66027	0,94837	0,58659	0,23501	0,2005	0,00037	0,15759	1,10764	0,41705	0,36521	1,99327	0,34724	0,00793	0,51084	0,02	0,32529	1,05071	0,08714	0,80269	1,1157	0,33026	0,00089	1,38553	0,69994
msLePn0206G	E	0,00107	2,65794	0,00201	0,31074	0,4636	2,51298	0,15014	0,01329	0,77168	0,03443	0,32371	0,15334	0,68163	0,00017	1,43363	0,35603	0,63282	0,68635	0,72353	0,0004	0,98411	0,28953	0,00973	0,53226	0,63438	0,91295	1,23775	0,17913	0,26012	0,01088	0,19377	1,0988	0,51168	0,39805	0,78927	0,33227	0,00717	0,80597	0,00522	0,34202	1,71548	0,04438	0,76908	0,90028	0,12461	0,00574	1,20844	0,46386
msLePn0206L	P	0,00544	0,00037	0,00174	0,38498	0,17546	0,00256	0,01077	1,17282	0,35148	1,3361	1,578	0,26425	0,74128	0,00526	0,14537	0,14228	0,30697	0,498	1,82735	1,7873	0,87529	0,39425	0,00049	0,19457	0,95687	0,42181	0,82893	0,12329	0,67736	0,01119	0,18203	1,32348	0,02154	0,00051	0,61006	0,30625	2,75234	2,03155	1,02103	0,32317	0,50201	0,05939	1,1789	0,20848	0,14117	0,0161	0,71666	0,56663
msLePn0207A	E	15,58057	0,07132	0,01577	0,44922	0,23032	0,00439	0,00717	1,16596	0,32739	3,19563	3,1575	1,89923	0,84514	0,70984	0,07704	0,08064	0,26215	0,71503	0,00106	0,00882	0,77235	0,49014	2,20419	0,7901	0,35585	0,55218	1,00237	0,26047	0,507	6,82112	0,09752	1,24878	7,73286	0,6472	0,006	0,80023	0,72288	1,41505	0,00981	0,36306	0,67921	0,12552	0,76274	1,99285	0,26497	0,00804	0,71552	0,65284
msLePn0207D	P	0,01266	0,01626	0,05051	0,49503	0,40488	0,00214	0,00792	0,95736	0,29438	0,03387	0,4509	0,17941	0,98824	0,00963	0,16832	0,06817	1,14499	0,88912	18,69057	0,00254	0,66132	0,42089	1,6511	0,88858	1,03543	0,52162	0,98709	1,6254	0,48886	0,00315	3,90719	1,49621	1,18413	0,52546	0,71436	0,44965	2,38601	0,94837	7,43104	0,22142	0,30155	0,12333	0,57312	0,57264	0,25661	0,00715	0,73202	1,09473
msLePn0207J	P	0,00229	0,00043	0,01121	0,48272	0,26605	0,00239	0,00202	2,18426	0,38177	2,15597	1,46668	0,48541	0,64732	0,00329	0,09646	0,24896	0,0691	0,45263	0,00927	1,75734	0,67846	0,47669	0,00756	0,17008	0,79285	0,56151	0,79645	0,12177	0,44108	0,00056	0,08402	1,0814	0,02562	0,00849	0,76771	0,40552	1,00774	1,37456	1,05489	0,32699	0,53724	0,01821	0,56536	0,30932	0,1841	0,00028	0,48321	0,48533
msLePn0207K	E	48,75136	0,03628	0,02004	0,66266	0,31034	0,00371	0,00068	1,44121	0,31676	2,68026	5,34142	0,59712	0,89242	0,77809	0,03835	0,10927	0,00043	0,50464	0,89146	0,01469	0,70843	0,40409	1,76014	0,00795	0,7129	0,61935	0,21102	0,4131	0,45009	6,38493	0,21043	1,39597	5,43036	0,51737	0,04025	0,63508	2,78027	0,85118	0,03444	0,33872	1,14033	0,04004	0,9414	1,46588	0,33518	0,00824	0,6348	0,68548
msLePn0208B	P	0,00077	0,00236	0,00487	0,27996	0,29249	0,00315	0,02836	0,98138	0,36612	2,30933	1,54023	0,43926	0,74569	0,00828	0,12855	0,25925	0,21101	0,39636	0,04735	1,8043	0,49812	0,43782	0,00938	0,15535	0,55382	0,67964	0,97411	0,22441	0,47613	0,02815	0,14	1,42212	0,02552	0,00675	0,63185	0,37448	1,45537	1,11895	1,07002	0,25352	0,63207	0,08645	1,2238	0,25561	0,21662	0,0005	0,42173	0,49766
msLePn0208F	E	0,02924	1,84124	0,02341	23,39855	2,60182	3,87392	0,02936	1,23724	1,49763	1,53699	0,00724	0,53388	1,2776	0,04215	1,36336	0,35639	11,56664	0,85371	0,27148	0,01522	1,50038	1,4831	1,86204	11,21647	0,6538	1,22419	1,26406	0,29735	1,11708	0,06805	0,37562	0,94771	0,32304	0,30244	1,10038	0,7739	1,28274	1,15248	0,51443	1,74418	0,84388	0,4759	1,34239	0,73732	0,51887	0,02111	0,36132	0,55236
msLePn0208H	E	14,45407	0,10447	0,04592	0,46986	0,34215	0,00026	0,01351	1,00747	0,40486	2,3724	1,77093	0,33871	0,65298	0,48144	0,03074	0,29179	0,02588	0,47263	0,00268	0,00073	0,84622	0,4931	1,41885	0,00402	0,67926	0,84001	0,47246	0,31059	0,38901	4,50133	0,23607	0,90358	5,09148	0,5246	0,01268	0,65276	3,0026	0,66026	0,00076	0,32671	0,49308	0,02176	0,69063	1,31805	0,27868	0,0003	1,20588	0,47335
msLePn0208J	E	0,49621	2,75493	0,01655	0,44144	0,35596	1,22512	0,0017	1,11129	1,26036	0,02364	0,55007	3,1575	0,80403	1,00035	1,53278	0,30527	0,68375	0,70307	0,0085	0,01643	2,17701	0,32404	1,59967	0,76029	0,67461	0,72055	0,52385	0,40492	0,21603	0,00946	0,23343	0,95552	1,34964	0,29637	0,0024	0,35687	0,00771	0,95005	0,00295	1,76819	0,94076	0,58659	1,15498	1,20631	3,99533	20,39878	1,39562	1,23272
msLePn0208K	E	11,46122	0,03978	0,0046	0,5404	0,34004	0,00547	0,0004	1,591	0,25409	3,57802	3,1524	0,36449	1,09514	0,76233	0,17018	0,21897	0,23291	0,64247	0,00276	0,00831	0,81982	0,42742	1,35616	0,77468	0,56799	0,67439	0,64546	0,23508	0,59556	8,4801	0,26127	1,13728	2,9263	0,54134	0,05646	0,51422	1,51046	0,86135	0,01979	0,47304	0,66763	0,09587	0,64327	1,67359	0,3171	0,00452	1,95213	0,65148
msLePn0209B	E	19,19077	0,13703	0,0125	12,57625	0,34665	0,00625	0,0145	1,04567	0,37212	2,92851	2,41965	0,37319	0,9869	1,11843	0,58337	0,17941	2,06775	1,17642	0,0469	0,02368	0,90989	0,31978	1,93917	5,29989	0,70454	0,68081	0,74098	0,34375	0,54048	4,30398	0,2176	1,46537	6,79527	0,9533	0,01673	0,61113	2,12546	0,98775	0,0193	0,4415	0,60086	0,11104	0,93493	1,64725	0,39449	0,01011	1,91715	0,87681
msLePn0209E	E	0,00228	1,16185	0,0106	0,23506	0,52962	2,32697	0,02551	0,01557	0,92643	0,02468	0,45498	0,31042	0,73083	0,01095	1,17274	0,25257	1,27625	0,58544	0,03759	0,00128	0,66626	0,40714	0,01096	0,6125	0,59169	1,1291	1,21959	0,23086	0,23464	0,01523	0,29948	0,95526	0,25986	0,63122	0,43468	0,19164	0,01505	0,90967	0,00302	0,42946	1,57418	0,13575	0,59134	1,03774	0,2819	0,01222	1,53152	0,61021
msLePn0209F	E	6,58138	2,00379	0,02531	0,51287	1,79536	0,82987	0,01597	0,72125	0,64777	0,01628	2,63211	3,23983	0,61145	0,6481	0,1593	0,17708	0,50607	0,80201	2,27807	0,00614	0,64984	0,40897	0,02097	0,92373	0,82994	1,31216	1,02921	0,35059	0,14082	0,01971	0,12298	1,00799	0,91171	0,01143	0,06408	0,27529	0,00137	2,26902	0,01461	0,19908	0,93938	0,20762	1,13653	1,51307	0,00968	0,00259	0,78457	0,63092
msLePn0210K	E	8,26405	0,03758	0,12659	0,47421	0,34411	0,00934	0,01563	1,35027	0,18164	1,94253	2,46839	0,30361	0,83875	0,65035	0,00557	0,20339	0,0046	0,69852	0,02405	0,00013	0,94274	0,37055	0,00367	0,00356	0,79776	0,52979	0,25761	0,17443	0,45022	5,79137	0,15863	1,37864	5,06129	0,02535	0,00304	0,57184	1,91648	0,85234	0,0225	0,27723	1,12806	0,0904	0,90219	1,62442	0,01224	0,00652	0,49699	0,57385
msLePn0211D	E	0,20795	3,07127	0,00456	0,51796	0,26026	0,00712	0,00336	1,11745	1,25665	0,01052	1,19235	4,04155	0,8696	0,00726	0,15729	0,19882	2,4963	0,92688	3,43093	0,00673	0,77308	0,38929	0,01702	1,37161	0,86266	0,70055	0,70438	0,27999	0,21402	0,00344	0,21679	1,06535	1,68908	0,84388	0,01839	0,41613	0,10199	1,0031	0,37558	1,99609	0,96319	0,16273	1,16955	0,62758	0,53838	0,00842	0,73234	0,91277
msLePn0211H	E	0,00965	0,00026	0,00946	0,36932	0,36128	0,00663	0,00175	1,20587	0,41503	0,02457	1,64264	0,2742	0,66811	0,00117	0,1629	1,24258	1,00913	0,56401	0,11306	0,02393	0,82807	0,50803	2,12991	0,72276	0,687	0,70383	0,98278	0,19154	0,50355	0,02227	2,13946	1,153	0,03049	0,4783	0,86005	0,32644	2,02472	1,0313	0,00294	0,36226	0,65536	0,10823	1,17268	0,78655	0,38428	0,00567	0,66345	0,65944
msLePn0211J	E	0,00293	0,00622	0,00424	0,4498	0,31119	0,00412	0,00128	1,43402	0,29766	0,0081	2,88177	0,17906	1,03369	0,00287	0,17964	2,06509	1,21146	0,72624	0,39832	0,00696	0,80138	0,45207	1,93042	0,7822	0,61331	0,6131	0,92216	0,20767	0,52914	0,01126	2,72241	1,21921	0,02974	0,64789	0,74838	0,32181	1,6277	1,19531	0,0015	0,30988	0,91287	0,08786	1,43796	0,64755	0,27897	0,00709	0,61921	0,53572
msLePn0211K	E	0,0108	0,46732	0,01031	0,45713	2,14594	2,89196	0,0397	0,94679	0,36493	1,12312	0,36956	0,56839	1,51059	0,01476	1,77587	3,22036	1,48463	1,04404	0,13252	0,00049	1,9664	1,894	2,29955	1,1461	0,63169	1,12546	0,9753	0,27465	0,92606	0,01325	0,29491	1,23452	0,26694	0,53239	1,05117	0,74767	1,71839	1,25941	0,0025	0,25964	1,34104	0,07281	1,39147	0,81396	0,4697	0,00657	0,55646	0,63021
msLePn0211L	E	0,01003	0,02193	0,02307	0,40198	0,40633	0,01183	0,00288	1,44369	0,36574	0,00031	1,93432	0,34166	0,61643	0,37813	0,17394	1,94599	1,33972	0,5671	0,15467	0,04249	0,99989	0,44076	2,25192	0,99125	0,77695	0,66945	1,12139	0,24308	0,47817	0,0058	2,91212	1,24961	0,03038	0,76095	0,67526	0,38887	1,99158	1,08921	0,00911	0,3304	0,78757	0,11433	1,41254	0,64446	0,40211	0,01321	0,6878	0,55719
msLePn0212B	E	37,5888	0,05857	0,00879	0,57105	0,25172	0,00801	0,00563	0,96636	0,34636	3,03242	2,76573	0,45819	1,08582	0,64131	0,25107	0,11209	0,4046	0,57274	0,03733	0,00291	0,68641	0,46572	1,97353	0,76237	0,68278	0,57677	0,88679	0,22055	0,49118	5,7085	0,24698	1,38309	6,01345	0,6899	0,00454	0,58374	1,83209	0,97207	0,00181	0,34106	0,5881	0,21486	0,79239	2,04142	0,29924	0,01203	2,21463	0,59303
msLePn0212E	E	0,00242	2,38519	0,00709	0,2692	0,99888	2,23652	0,00023	0,58377	1,478	1,43732	0,23104	0,54339	1,26381	0,00037	1,4013	0,25295	1,47861	0,75434	0,10928	0,01514	1,18237	1,90667	0,01174	1,48814	0,53132	1,41022	1,04316	0,23355	1,0216	0,01613	0,20834	1,0727	0,33623	0,34143	0,74926	0,56896	1,37139	0,75389	0,01039	1,30546	0,68125	0,27248	1,29384	0,71877	0,61905	0,01036	0,49571	0,54182
msLePn0212F	E	0,00427	0,00311	0,01077	0,30606	0,57438	0,01408	0,00359	1,52245	0,65436	0,00385	1,64963	0,51408	0,85698	0,00237	0,17313	1,43109	1,78899	0,65142	0,81309	0,01334	0,9687	0,54986	2,08117	0,91006	0,68583	0,52609	1,10442	0,21709	0,45606	0,00735	3,78842	1,2111	0,01381	0,60903	0,85573	0,3621	0,67996	1,32756	0,01871	0,42075	0,64329	0,09616	1,64447	0,61831	0,45491	0,0006	0,65035	0,58938
msLePn0212I	E	0,00452	2,31145	0,00482	0,44394	2,13338	2,2458	0,02123	0,83514	1,18194	1,21335	0,24587	0,31987	1,02451	0,0053	1,47668	0,10197	1,26465	0,8372	0,00154	0,00788	1,1635	1,62546	0,00594	1,33786	0,60552	1,07765	1,21134	0,07052	1,17513	0,01667	0,1454	1,08799	0,3052	0,37516	1,08273	0,62828	1,59191	1,0293	0,00377	1,71742	0,65401	0,22398	1,38262	0,62156	0,48478	0,01235	0,47686	0,44368
msLePn0213B	E	0,05255	2,99935	0,00962	0,43076	0,37794	1,16913	0,02399	1,26033	1,54862	0,03159	3,4135	3,18556	0,78087	0,00356	0,17622	3,05817	0,57818	0,87413	3,71447	0,00443	0,43262	0,35094	0,39207	0,69156	0,65457	0,75966	0,78835	0,32844	0,17763	0,00951	0,14015	1,10102	1,02603	0,02096	0,00547	0,4133	0,00249	0,97578	0,26959	0,30949	0,83415	0,12259	1,47359	0,50069	0,00446	0,00552	0,76957	0,84205
msLePn0213C	E	37,59107	0,03426	0,0057	0,58202	0,25635	0,0036	0,0018	1,18377	0,24849	2,93879	4,18378	0,16531	0,62385	1,18861	0,10986	0,14782	0,26067	0,62206	0,00106	0,01433	0,76611	0,41695	1,43791	0,64417	0,70603	0,53116	0,95783	0,41154	0,53405	8,05019	0,1226	1,35721	4,3959	0,64852	0,0125	0,97056	1,22478	1,20637	0,01981	0,40676	0,66205	0,11991	0,74479	1,69601	0,26372	0,01333	1,73405	0,58421
msLePn0213E	E	24,25111	0,06981	0,00605	0,68067	0,35193	0,00047	0,07021	1,22232	0,34943	2,48666	1,83639	0,30904	0,72884	0,35674	0,16246	0,16033	0,18534	1,3385	0,00106	0,0041	0,68483	0,47626	1,35509	0,7085	0,51946	0,67178	0,81866	0,20602	0,56553	7,26962	0,18092	1,30237	4,1534	0,7972	0,00417	0,69307	0,72622	0,93704	0,03255	0,31548	0,57741	0,10034	0,64829	1,69057	0,33648	0,0072	1,58951	0,6032
msLePn0213G	E	21,78262	0,04175	0,00755	0,34104	0,32153	0,00253	0,00215	1,2785	0,39234	2,79465	4,91801	0,61562	1,8599	0,79712	0,11359	0,15652	0,17984	0,52127	0,03698	0,00013	0,63504	0,43733	1,58684	0,79368	0,71659	0,54716	1,7653	0,25088	0,45478	5,63427	0,20614	1,32046	9,39111	0,69892	0,00742	0,64308	1,86666	0,97471	0,00794	0,23978	0,5733	0,10415	0,71468	1,71358	0,30481	0,01064	1,53956	0,50527
msLePn0213H	E	41,09472	0,05409	0,0093	0,37775	0,21555	0,00096	0,00938	1,30791	0,35928	2,53197	1,89668	0,45066	0,85395	1,18049	0,02599	0,12149	0,00039	0,38343	0,04689	0,00449	0,53546	0,54137	1,41336	0,00475	0,56865	0,53194	0,97982	0,19695	0,44942	4,37879	0,18391	1,32194	3,79404	0,67682	0,01117	0,22218	1,57336	0,97909	0,0095	0,27131	0,43357	0,08811	0,82925	1,4215	0,30051	0,00828	0,77408	0,58472
msLePn0214A	E	16,461	0,04023	0,1898	0,51949	0,38432	0,00737	0,00174	1,18227	0,35245	3,38309	3,0946	0,45744	0,79089	1,49796	0,12957	0,09962	0,23403	0,7713	0,04825	0,09977	0,7831	0,41532	1,71372	0,70864	0,59543	0,7098	0,28861	0,22342	0,5494	6,58348	0,36559	1,09302	6,56323	0,66411	0,0126	0,69963	1,32998	0,98015	0,02078	0,43831	0,42342	0,20561	0,81016	1,61295	0,37492	0,00672	1,78968	0,57488
msLePn0214B	E	0,22224	2,55518	0,00926	0,28014	0,3561	0,00651	0,00577	1,27834	1,48908	0,02151	0,54157	6,24777	0,80334	0,56453	1,14218	2,46652	0,57829	1,15085	2,9449	0,03286	0,658	0,31334	1,61328	0,66248	0,47016	0,73241	0,71384	0,20049	0,25213	0,00828	0,17472	1,21431	1,15211	0,01199	0,0027	0,27299	0,00615	1,00473	0,13501	0,30384	0,92656	0,15363	0,68057	0,65179	0,00859	9,32768	1,79959	0,91231
msLePn0214L	E	33,23514	0,07159	0,02007	0,72474	0,32428	0,02535	0,05879	1,14525	0,30483	2,84188	2,02219	0,40021	0,9003	0,75244	0,0261	0,1427	0,00029	0,5751	0,03257	0,00652	0,63912	0,38511	1,39224	0,00943	0,63262	0,43052	0,6199	0,19184	0,46823	4,45054	0,18276	1,06216	4,56508	0,63449	0,02972	0,60758	2,17587	0,98052	0,00937	0,39368	0,56161	0,16151	0,82055	1,38651	0,34784	0,01384	1,63758	0,57937
msLePn0215A	E	27,24884	0,08589	0,00376	0,38854	0,75528	0,00381	0,00661	0,76589	0,35148	1,52282	3,15881	0,17503	0,78556	1,00371	0,01913	0,1119	0,00509	0,66588	1,05851	0,01101	1,09716	0,4573	1,42257	0,00341	0,37476	0,56517	0,23415	0,21613	0,58822	4,29424	0,20364	1,19239	5,22311	0,66231	0,00516	0,65958	1,77293	1,06731	0,01349	0,50417	1,65312	0,13472	1,06537	1,44593	0,31266	0,00838	0,43415	0,56299
msLePn0215B	E	72,86199	0,07269	0,04044	0,35648	0,34171	0,00696	0,015	1,08126	0,33309	2,84508	1,24329	0,38051	0,90393	0,58726	0,01692	0,21131	0,00114	0,55957	0,0022	0,00981	0,7806	0,40911	1,76338	0,00339	0,74284	0,62234	0,88263	0,1732	0,63359	6,66712	0,17335	1,29795	5,00278	0,69665	0,00908	0,45902	1,49405	1,06976	0,01783	0,36211	0,72079	0,11399	0,81719	1,48636	0,27737	0,00881	1,42802	0,57229
msLePn0215E	E	21,40062	0,0612	0,01689	0,43781	0,49106	0,00493	0,00105	1,02078	0,19276	3,67845	3,02207	2,50881	0,75127	1,42257	0,01407	0,21451	0,00021	0,51074	0,00122	0,00053	0,951	0,44523	1,51901	0,00529	0,63616	0,57204	0,21164	0,25036	0,51608	5,59408	0,20499	1,34535	6,87197	0,59552	0,00966	0,63534	0,7078	0,5616	0,00863	0,34058	1,36988	0,11843	0,70149	1,91132	0,38553	0,00666	0,54625	0,57182
msLePn0215H	E	0,22118	2,1976	0,01343	0,47468	0,21005	0,01735	0,00271	1,48278	1,37775	0,02493	0,96599	5,38029	0,88938	0,54007	1,45424	0,97092	0,49351	0,93322	2,72054	0,02696	1,08391	0,42645	1,5478	0,57739	0,65972	0,71412	0,64638	0,43145	0,26335	0,00037	0,198	0,952	0,83781	0,02773	0,00047	0,3674	0,00968	0,86313	0,23285	0,30901	0,75629	0,13295	0,74461	0,43439	0,00013	0,00538	1,82936	0,69591
msLePn0215K	E	0,00702	0,00437	0,01051	0,35785	0,38861	0,01488	0,0083	0,7864	0,28787	0,00493	2,04451	0,4672	1,11686	0,02076	0,27799	1,51362	2,17848	0,5531	0,00106	0,00686	1,08649	0,45163	1,92444	0,87399	0,64762	0,78057	1,1788	0,23346	0,58887	0,01246	3,35787	1,18405	0,00843	0,76327	0,75277	0,53497	0,70109	1,61052	0,01675	0,34254	0,73107	0,14705	1,32556	0,71432	0,32543	0,00829	0,54412	0,57287
msLePn0215L	E	53,71757	0,10009	0,01391	0,44789	0,35864	0,00775	0,00116	0,86936	0,73084	2,38296	2,31491	2,12522	0,7715	1,93812	0,03433	0,12302	0,00261	0,5911	1,54653	0,01575	0,7248	0,35554	1,96287	0,00685	0,47881	0,48672	0,74858	0,25316	0,37071	6,69549	0,22901	1,02703	2,16933	0,70899	0,00323	0,53963	0,76537	0,93023	0,0274	0,32737	0,49083	0,13723	0,6688	1,54014	0,29972	0,01052	1,56032	0,46068
msLePn0216B	E	70,78615	0,07058	0,01335	0,41113	0,37349	0,00297	0,00398	1,12669	0,32318	3,42782	3,05487	0,43791	0,82722	1,47054	1,47506	0,21012	1,21654	0,57198	0,0533	0,01928	0,64109	0,28235	1,55392	0,70903	0,68545	0,53296	0,9314	0,1588	0,49568	5,78898	0,31435	1,00809	6,22818	1,05993	0,00642	0,70591	1,70624	1,12224	0,00898	0,39722	0,51527	0,10129	0,58867	1,53868	0,6939	0,01097	1,9604	0,52077
msLePn0216F	E	54,17706	0,07729	0,01298	0,60161	0,39353	0,01739	0,00194	0,92556	0,33405	3,31124	2,45577	0,39949	0,80279	1,87469	1,48388	0,23235	1,26382	0,49079	0,00106	0,00036	0,84137	0,46838	1,63237	0,83203	0,72931	0,53248	0,84434	0,29469	0,48276	5,04093	0,39943	1,16785	2,70551	0,95847	0,02383	0,76139	0,98605	1,19244	0,00144	0,37138	0,53858	0,12262	0,71548	1,62383	0,72417	0,00706	1,80002	0,6347
msLePn0216H	E	52,02433	0,12845	0,00255	0,29427	0,45036	0,00647	0,00893	0,99429	0,31562	2,71907	2,58574	0,38706	0,78162	1,54769	0,03381	0,1406	0,00008	0,47943	0,00207	0,0055	0,72043	0,42285	1,50744	0,00517	0,47839	0,66065	0,75592	0,20694	0,46913	5,07784	0,2608	1,08232	4,3615	0,68917	0,00398	0,49325	1,4665	0,96823	0,00453	0,34812	0,57102	0,19749	0,72472	1,33441	0,24524	0,00689	1,10533	0,49345
msLePn0216J	E	45,18719	0,08386	0,02267	0,60185	0,30775	0,00781	0,00033	1,11072	0,32033	2,65923	2,92791	0,40205	0,80694	2,02709	0,03048	0,22112	0,00831	0,60375	1,42381	0,00903	0,74488	0,47552	1,31669	0,00834	0,61846	0,59438	0,84522	0,18348	0,65459	5,49411	0,15505	1,01608	3,21539	0,66565	0,01	0,89614	2,02255	0,8088	0,01769	0,34606	0,60073	0,1168	0,68922	1,49105	0,36921	0,01558	1,62739	0,65819
msLePn0216K	E	0,72826	0,0159	0,00744	0,68943	0,01599	0,0098	0,00058	0,57297	0,42545	0,02119	1,41201	0,27075	0,76991	13,49011	0,13062	0,60355	0,46939	0,60011	0,01289	3,54434	1,29974	1,27705	0,3539	0,32449	1,99509	2,96645	0,43327	2,23304	3,39066	0,00062	0,66012	0,81462	0,67463	0,08674	1,84244	2,27165	0,02271	0,94106	0,02443	0,28912	0,79568	0,6234	0,45285	0,64732	0,54944	0,08922	0,21564	1,52127
msLePn0217B	E	38,8523	0,11253	0,0147	0,54301	0,29803	0,00337	0,01517	1,10188	0,38471	3,6816	3,48485	0,64148	0,91713	1,5662	0,03002	0,17342	0,01744	0,56781	0,09737	0,00019	0,74126	0,48029	1,87399	0,00253	0,63869	0,53498	1,6604	0,22683	0,43962	6,24167	0,50153	1,10725	5,82528	0,68655	0,00561	0,48676	1,34213	0,94889	0,00764	0,37263	0,69739	0,15008	0,69425	1,38477	0,37878	0,00253	1,82775	0,60271
msLePn0217H	E	49,37698	0,08919	0,00451	0,45316	0,36218	0,00303	0,02156	0,94853	0,28332	2,44589	5,17172	0,48334	0,80743	1,56836	0,0289	0,15296	0,00727	0,55894	0,05355	0,01888	0,72801	0,50297	1,94303	0,00393	0,58304	0,54733	0,82558	0,25057	0,61128	4,0547	0,18678	1,09908	4,6926	0,5608	0,0033	0,36607	1,33945	0,71487	0,01723	0,3236	0,53829	0,11398	0,7966	1,49042	0,32303	0,01842	1,69047	0,48643
msLePn0217J	E	38,11724	0,06435	0,00653	0,35371	0,26699	0,00309	0,02207	1,01731	0,3978	2,50149	2,99459	0,48797	0,67651	1,20659	0,02274	0,14505	0,00272	0,46848	0,01532	0,00844	0,6847	0,31126	1,51269	0,01324	0,66392	0,49799	0,80084	0,21165	0,40521	5,14047	0,43431	1,07475	4,35398	0,71889	0,00885	0,39761	1,90695	0,94917	0,01604	0,38442	0,56446	0,15059	0,62832	1,37599	0,34979	0,03818	1,8117	0,50617
msLePn0217L	E	67,1701	0,08981	0,00609	0,38136	0,26714	0,00262	0,0003	1,24663	0,33326	3,10246	1,41174	0,46762	0,85163	0,47047	0,02642	0,18497	0,00213	0,46545	0,03497	0,00966	0,86085	0,36469	1,74376	0,00556	0,68726	0,65724	0,9334	0,16326	0,44543	6,21004	0,1553	0,93806	5,57291	0,67794	0,01197	0,61862	0,97514	0,983	0,01314	0,34086	0,63898	0,12409	0,75563	1,60686	0,34482	0,01527	1,65813	0,48763
sLePn0103	E	3,79664	0,12221	0,0578	1,05192	0,52094	0,06787	0,04702	1,51735	0,72935	1,72222	2,24695	0,56115	0,87353	0,49758	0,04777	0,29988	0,09884	0,75926	0,45386	0,03724	1,18646	0,48279	1,66671	0,08694	0,95419	0,60706	0,78027	0,51421	1,21742	3,76637	0,54407	1,02373	6,96878	1,08018	0,14718	0,54927	1,3099	0,92866	0,1243	0,56826	0,72467	0,30106	0,30233	1,55046	0,51995	0,02799	2,0981	0,97302
sLePn0104	E	0,0579	2,13158	0,05029	0,93664	0,49984	1,15754	0,04659	1,49378	3,02497	0,1436	2,59922	3,31889	1,16947	0,0505	0,69378	0,29454	0,50489	0,9565	5,84477	0,0475	1,16024	0,42722	1,59481	0,93621	0,74758	0,85874	1,10079	0,90987	0,6961	0,06373	0,37937	0,28855	1,00487	0,09628	0,1554	0,43175	0,0758	1,20052	0,54904	0,78778	1,19998	0,22291	0,52045	0,52255	0,02996	0,07217	1,85244	1,25921
sLePn0110	E	0,01129	1,2695	0,01973	1,19539	0,54086	0,05065	0,03215	1,98315	1,35925	0,08442	2,47949	2,41066	1,4342	0,04169	0,02266	0,17537	0,04486	0,72784	5,67191	0,01854	1,15711	0,58187	0,39343	0,07742	0,96115	0,96574	2,00678	3,30869	0,51893	0,08912	0,37719	1,00878	1,29086	0,12043	0,11786	0,2122	0,09918	0,9725	0,18381	0,42601	1,05137	0,3411	1,10019	0,78964	0,00274	0,02659	1,44755	2,05091
sLePn0111	E	0,04263	0,67827	0,04409	1,13681	0,57454	0,901	0,02545	2,14617	2,25605	0,14253	0,59241	3,33121	0,96846	0,68876	0,2101	0,23192	0,44305	2,12084	0,42382	0,02236	1,25064	0,41981	0,03036	0,44742	0,58619	0,84173	1,66773	0,52523	0,44152	0,06022	0,35716	1,19423	1,86584	0,08149	0,12442	0,35019	0,07786	0,98829	0,21905	2,63633	1,06358	0,21895	0,39838	0,75496	3,97117	2,38148	1,8955	0,73449
sLePn0114	P	0,04565	1,42436	0,03079	0,37319	0,52177	1,94293	0,0259	1,53483	0,70171	0,08488	1,0439	0,6379	0,95032	0,66327	0,13382	0,3513	0,25944	0,60257	0,32181	0,02351	0,47361	0,4913	0,02125	0,15125	1,08861	0,97992	0,60045	1,73181	1,11823	0,08203	0,33825	1,35365	0,06761	0,10347	0,12298	0,52151	0,07911	1,12796	0,07633	0,38891	1,29538	0,32294	0,21672	0,76501	0,02049	0,03152	0,28274	1,64127
sLePn0131	E	4,29948	0,07872	0,03894	0,53532	0,54806	0,06919	0,05344	1,88108	1,11791	2,13194	2,09074	0,4532	1,11204	0,63685	0,03765	0,45049	0,06024	0,98882	0,31124	0,0293	1,14736	0,42826	1,58809	0,02803	0,64146	0,55715	0,90788	0,45639	0,73788	4,89364	0,46749	1,37325	3,47089	0,96412	0,08889	0,38806	1,33962	0,94681	0,09573	0,6737	0,89146	0,14267	0,29394	1,52437	0,30964	0,05664	2,19495	0,82846
sLePn0132	E	0,06017	2,36898	0,03804	0,52248	0,56231	0,08689	0,04099	1,72164	1,05539	0,13286	1,09182	2,90152	0,95226	0,52601	0,24378	1,97012	0,02664	1,46692	1,71966	0,02165	0,92144	0,34205	1,84196	0,03941	0,62655	1,35002	0,82791	0,69524	0,36377	0,0574	0,58004	0,98156	1,07667	0,13773	0,08908	0,30188	0,08309	0,9893	0,32073	0,73924	1,06747	0,19602	1,16516	0,61895	0,01792	0,04258	0,99107	1,30901
sLePn0133	E	3,91971	0,08295	0,02883	0,48934	0,59654	0,06427	0,03466	1,58216	1,0299	1,69373	2,41503	0,50341	1,05103	0,54763	0,188	0,46766	0,21572	0,80402	0,25514	0,01593	0,77672	0,36835	1,92834	1,16253	0,63199	0,66832	1,04691	0,40027	0,72436	5,2509	0,55327	1,04429	5,39921	1,09712	0,09423	0,46362	1,50359	1,02395	0,11237	0,76728	0,78911	0,22425	0,30737	1,52995	0,23401	0,03923	2,64474	0,9057
sLePn0134	E	3,24353	0,08495	0,01892	0,50145	0,53628	0,07135	0,02702	1,616	1,08491	1,80333	2,37006	0,43807	1,03273	0,5115	0,28455	0,57108	0,25542	1,00318	0,34229	0,04751	0,51467	0,51964	1,68408	1,34333	0,53121	0,74034	0,90619	0,4073	0,69258	4,2188	0,53009	0,93067	4,94762	0,87253	0,11289	0,47533	1,48228	0,89589	0,09684	0,67934	0,81713	0,19489	0,35302	1,24932	0,19821	0,04848	2,59596	0,88711
sLePn0135	E	3,73826	0,08248	0,01413	0,45234	0,46634	0,0556	0,01572	1,32771	0,98143	2,05078	2,67005	0,43863	0,90681	0,43242	0,2941	0,43926	0,15748	1,24536	0,27614	0,08096	0,61705	0,26728	1,49733	1,11008	0,61201	0,64744	1,00723	0,36502	0,64758	5,98759	0,56581	0,99195	3,83543	1,01007	0,09184	0,40279	1,38073	0,92365	0,07389	0,66862	0,69258	0,23305	0,27078	1,30972	0,13483	0,04726	2,79423	0,85629
sLePn0137	P	0,04116	1,45783	0,02268	0,3502	1,6931	1,08365	0,04026	0,12214	0,95969	0,09282	0,40744	0,50077	1,02597	1,88311	0,34919	2,02054	0,73922	1,07585	0,32567	0,03138	0,48683	0,46481	2,06	1,16935	0,6455	0,87584	0,76573	0,67165	0,29114	0,05869	0,47656	1,0552	2,23685	0,17045	1,17167	0,44892	1,72988	1,02819	0,11216	0,75329	1,86742	0,1907	0,6501	0,95884	0,02899	0,03765	0,50006	0,8969
sLePn0139	P	0,02008	0,03456	0,03846	0,39728	0,87259	0,06767	0,02653	1,67003	1,00345	1,86716	1,53626	0,42817	0,7904	0,01488	0,19222	0,48436	0,28071	0,7729	0,24173	1,62308	1,02204	0,55458	0,04021	0,35463	0,5336	0,82137	0,89673	0,355	0,5405	0,0736	0,50848	1,06145	0,08738	0,16921	1,06374	0,33609	1,32256	1,08575	2,1547	0,73971	0,74123	0,2137	2,02852	0,42897	0,18775	0,04357	0,74832	0,78737
sLePn0141	E	0,01641	0,05744	0,10291	0,44192	0,48354	0,03326	0,01077	1,28197	0,99965	0,06111	0,30806	0,25294	0,98311	0,01195	0,21528	0,26391	1,32786	0,81998	7,95112	0,02632	1,09086	0,32622	1,52702	0,98507	1,07801	0,43519	0,76847	1,21069	0,5558	0,02056	6,39804	1,45837	1,10766	0,67186	0,88938	0,25823	1,3991	0,9716	0,19718	0,57986	0,83139	0,09151	0,16421	0,80404	0,24426	0,01721	1,3844	0,97264
sLePn0149	P	0,32831	0,04148	0,01168	0,33592	0,51994	0,04451	0,00698	1,22184	0,98745	0,07419	0,42148	0,39695	0,93511	0,9718	1,7636	0,39654	1,35635	0,84512	0,227	0,04129	0,56906	0,7653	1,86172	1,62429	0,59162	0,65643	0,89894	2,30444	0,52087	0,01718	4,10628	1,51549	1,57701	0,5107	0,04748	0,34175	1,80958	1,15135	17,5563	0,56523	0,80118	0,09161	0,81755	0,66796	0,1278	0,0206	0,63218	1,20168
sLePn0222	P	0,04964	0,04673	0,05808	0,70624	0,26367	0,02787	0,01835	1,4844	0,30792	0,04619	0,31401	0,13452	0,83394	0,04163	0,19636	0,1344	1,08189	0,60091	4,44037	0,02416	0,68225	0,31976	1,49567	0,75383	1,01655	0,46753	0,62338	1,40492	0,5694	0,02383	4,47679	1,47922	1,16264	0,87967	0,64253	0,6091	1,41466	0,37057	6,99469	0,20839	0,21655	0,17183	0,14019	0,59024	0,19509	0,01085	1,32086	0,9749
sLePn0224	E	0,12125	2,01045	0,01666	0,69692	2,27937	2,39575	0,00989	0,07391	1,15379	0,0578	0,20075	0,37492	0,77515	0,44946	1,60585	0,14611	0,99794	0,7593	0,42463	0,03342	0,89508	0,31018	0,0212	1,03338	0,40393	0,64446	0,61745	0,33508	0,35431	0,03636	0,38884	1,25638	1,56386	1,14564	0,79991	0,70538	1,42924	0,41638	1,8505	0,22741	0,28807	0,19421	0,26554	1,32997	0,21293	0,02052	1,30991	0,63006
sLePn0226	E	0,05657	2,66682	0,03064	0,57513	0,42696	0,04311	0,02139	1,66619	1,6635	0,13288	1,00397	3,98685	0,88081	0,02167	0,24005	0,25047	1,22149	1,32783	2,62513	0,07097	0,94011	0,45068	0,04141	1,14267	0,67712	0,35551	1,10023	0,71359	0,35443	0,0431	0,43406	1,28215	1,8056	1,27034	0,04308	0,82713	0,04177	0,97726	0,2124	1,66723	0,40107	0,11622	0,83718	0,66207	0,45771	0,03232	0,82281	1,39436
sLePn0229	E	15,79636	0,04815	0,00978	0,59505	0,36263	0,02095	0,03657	1,6241	0,29921	2,19818	3,48389	0,37405	0,78588	0,46668	0,0302	0,07162	0,12101	0,54194	0,24788	0,013	0,67419	0,32618	1,43104	0,01819	0,53785	0,55777	0,91715	0,31523	0,43843	4,78861	0,20231	1,19688	5,68613	0,96466	0,03757	0,61787	1,6014	0,48235	0,02867	0,27646	0,42169	0,17029	0,20901	1,69673	0,19162	0,01765	2,03839	0,69211
sLePn0230	E	3,83022	0,01795	0,01547	0,6361	0,41088	0,02023	0,03084	1,46747	0,33591	3,09814	2,86563	0,43336	0,86584	0,20603	0,14373	0,11154	0,19148	0,7337	0,22741	0,02542	0,75917	0,35977	1,59535	0,9179	0,46657	0,7323	0,82965	0,37631	0,40031	6,17048	0,19322	1,49128	7,90581	1,2021	0,03596	0,78206	1,69778	0,5329	0,01609	0,30098	0,4571	0,10945	0,19446	1,72938	0,15369	0,02067	1,73738	0,72296
sLePn0231	P	0,01786	2,92105	0,01163	0,61826	2,36548	2,61669	0,01537	1,11652	1,63324	0,70549	0,17032	0,41058	1,17312	0,3767	1,69127	0,08756	1,01154	0,74237	0,00106	0,03445	1,59404	1,82003	0,02023	2,05735	0,55857	1,28412	0,57104	0,24744	0,84295	0,03687	0,21432	1,00226	0,54687	1,03463	1,2742	0,49277	1,41478	0,23557	0,07215	0,16423	0,39236	0,18419	2,2213	0,7843	0,18442	0,01749	0,54613	0,69764
sLePn0239	E	0,01135	2,23473	0,02232	0,6873	1,85722	2,47678	0,06335	1,00517	1,53737	0,56266	0,18062	0,43269	0,8934	0,02715	1,90245	0,18776	0,96555	1,23226	0,05476	0,06976	1,40296	1,52071	1,79969	1,8436	0,35129	1,24188	1,32733	0,242	0,89798	0,03497	0,52428	0,9579	0,29923	0,80713	1,26317	0,56146	1,12361	0,30395	0,28699	1,02916	0,31813	0,09109	2,05014	0,7821	0,40008	0,02297	0,51592	0,59902
sLePn0244	E	5,03338	0,03249	0,01192	0,68748	0,34781	0,02644	0,0152	1,67516	0,26604	2,40205	3,02578	0,43334	0,76528	0,24661	0,17532	0,10593	0,20612	0,64302	0,18787	0,00632	0,81567	0,33652	1,40166	0,90399	0,36238	0,57481	0,65436	0,41986	0,46217	4,46547	0,29705	1,30714	5,8561	1,02872	0,0407	0,68285	1,66906	0,40861	0,00924	0,20985	0,43688	0,1029	0,14941	1,88967	0,21612	0,01664	1,90988	0,75548
sLePn0251	P	0,01593	0,05538	0,02855	1,17977	0,63099	0,03752	0,03011	1,83184	0,96694	2,52201	1,18791	0,32703	0,72582	0,00972	0,12755	0,36442	0,12526	0,53729	0,13311	1,53986	1,3225	0,32786	0,02007	0,22616	0,36789	0,70932	0,64809	0,29469	0,58704	0,03432	0,29588	1,52958	0,07617	1,07823	1,01826	0,5556	1,53268	0,0674	0,82757	0,39386	0,25578	0,08346	2,94016	0,2336	0,09666	0,02162	0,71992	0,72162
sLePn0266	P	0,00664	0,04615	0,01389	1,2261	0,72031	0,03483	0,02928	1,72467	0,73012	1,80427	1,2308	0,43346	0,63344	0,0101	0,12127	0,38594	0,08243	0,51251	0,10652	1,41258	1,80991	0,32052	0,00975	0,223	0,43397	0,45602	0,86341	0,26018	0,8954	0,02638	0,34291	1,56373	0,05838	1,03803	1,09377	0,54305	1,48707	0,04809	1,10008	0,32844	0,21898	0,0964	3,16659	0,24754	0,12637	0,01767	0,60675	0,69897
sLePn0305	E	0,05381	2,62575	0,02614	0,75176	1,9476	2,33141	0,03251	1,21892	1,80112	0,89848	0,25114	0,52901	1,2552	0,04716	0,28807	1,98431	1,3215	0,70162	0,39586	0,10812	1,4603	1,7048	1,50635	1,18277	0,63503	1,21011	0,73981	0,38361	1,21477	0,08772	5,47066	1,12846	0,4245	1,25309	1,72163	0,59261	1,55899	1,01543	0,25022	0,24867	0,80407	0,19739	2,14794	0,8458	0,44614	0,03032	0,81958	0,81766
sLePn0310	E	0,05681	2,46918	0,01577	0,64674	1,94322	2,26436	0,04512	1,22202	1,55655	0,83079	0,25456	0,46102	1,38513	0,05099	0,26298	2,05966	1,62242	0,73257	0,72193	0,0783	1,33918	1,59758	1,6408	1,42836	0,6072	1,16977	0,79346	0,36138	1,4859	0,08632	4,75379	1,17215	0,43033	1,16501	1,53763	0,52756	1,55814	1,04591	0,25033	0,28447	0,95017	0,17712	2,19132	0,84527	0,65462	0,02021	0,74377	0,79106
sLePn0311	E	6,59387	0,07972	0,0403	0,71053	0,4095	0,06128	0,02047	1,64665	0,40639	2,63536	3,0293	0,51447	0,99889	0,62661	0,04101	0,15646	1,16577	0,67554	0,71016	0,06744	0,94634	0,41782	1,52092	0,02782	0,59311	0,84987	0,68206	0,48211	0,67984	0,29461	0,29533	1,33273	6,57805	1,36476	0,12096	0,53051	1,53863	0,98629	0,08882	0,3408	0,76105	0,23198	0,23948	1,64395	0,23856	0,02844	1,71738	0,83034
sLePn0314	E	13,5859	0,06421	0,01994	0,70424	0,4041	0,03782	0,03731	1,7213	0,34659	2,49067	2,95193	0,53723	0,93549	0,70147	0,04212	0,12765	0,3563	0,65343	0,88151	0,05769	0,89022	0,44247	1,49696	0,03177	0,65088	0,78571	1,02323	0,48936	0,68518	5,78771	0,32094	1,51696	4,61255	0,85726	0,09323	0,46502	1,58435	1,07981	0,06622	0,34822	0,80073	0,31386	0,17524	1,72103	0,31185	0,02708	2,12874	0,73717
sLePn0323	P	11,42718	0,07078	0,01543	0,73358	0,44838	0,04886	0,0245	1,56281	0,35967	2,53357	3,59814	0,53111	1,1181	0,58494	0,2639	0,11634	0,40402	0,74489	0,62025	0,052	1,03344	0,44663	1,83268	0,72406	0,75089	0,74651	0,96359	0,38255	0,64081	7,09285	0,32264	1,42813	5,23147	0,89715	0,09872	0,49707	1,95055	1,02364	0,05225	0,30793	0,8433	0,18854	0,2774	2,04478	0,25854	0,02315	2,10266	0,87403
sLePn0332	P	0,01082	2,46131	0,01612	0,74735	2,08909	2,55764	0,02491	1,25983	1,46314	0,79257	0,2568	0,57874	1,08689	0,02476	0,17453	0,086	0,92686	0,83986	0,51668	0,18195	1,27436	1,70341	0,02516	1,09739	0,75121	1,43376	0,84293	0,32528	1,02709	0,07669	0,5804	1,22945	2,20716	0,40615	1,45364	0,60212	1,53026	1,10845	0,81855	0,27335	1,44921	0,22003	2,13963	1,06004	0,75334	0,01771	0,74114	0,79458
sLePn0333	P	0,17056	0,05293	0,02719	0,6961	0,5244	0,0378	0,02445	1,55771	0,37585	1,87222	1,70047	0,56451	0,84616	0,51456	0,18021	1,42655	0,18216	0,92751	0,53037	1,73772	0,92643	0,45367	0,02087	0,26886	0,58277	0,78209	0,3689	0,37442	0,51627	0,08172	0,24024	1,22485	0,09357	0,0982	1,0981	0,40655	1,75215	1,3416	11,82464	0,27409	0,7869	0,1979	2,28063	0,38925	0,14946	11,82105	0,85359	0,81896
sLePn0336	P	14,66119	0,06498	0,01802	0,81925	0,42266	0,03709	0,02416	1,70308	0,36492	2,52632	3,15876	0,49489	0,94028	0,60757	0,21715	0,09158	0,25214	0,7512	0,6022	0,03254	0,8628	0,40954	1,6267	1,1784	0,57105	0,71317	0,8182	0,4362	0,46164	5,90618	0,3696	1,38885	7,04441	0,73544	0,06778	0,49869	1,64259	0,92748	0,0569	0,29889	0,73861	0,27107	0,2815	2,19319	0,2224	0,02274	2,05789	0,78629
sLePn0337	P	0,02626	2,53058	0,01698	0,84469	2,27159	2,32833	0,04291	1,23745	1,61584	0,82914	0,28541	0,57694	1,35469	0,02379	0,20868	0,10893	1,29337	0,72976	0,36597	0,14214	1,46111	1,65139	0,02781	1,17101	0,67985	1,10623	0,85476	0,41321	1,41724	0,05458	0,86326	1,2373	2,52763	0,55641	1,52515	0,54209	1,60611	0,98807	0,97883	0,25614	1,14175	0,22077	2,13894	0,93463	0,64849	0,02442	0,81942	0,76906
sLePn0338	E	0,03566	0,07476	0,03173	0,64905	0,53367	0,0404	0,03722	1,65741	0,38382	0,09098	1,58442	0,55725	0,93869	0,02249	0,24137	1,03929	0,94651	0,85166	0,46042	0,04914	0,9001	0,46666	1,79601	1,01474	0,63232	0,86543	0,94913	0,37952	0,80058	0,06637	3,83937	1,0946	0,06892	0,57809	1,07433	0,31371	1,75418	1,18186	0,04227	0,26404	0,75164	0,21237	2,25588	0,7647	0,27226	0,01513	0,83951	0,82361
sLePn0339	E	0,04614	2,30686	0,0097	0,89682	2,36683	2,47092	0,02185	1,30194	1,6239	0,71545	0,23712	0,48945	1,31327	0,01451	0,26022	1,93314	1,15211	0,73935	0,37534	0,0323	1,35637	1,59401	1,42554	1,0966	0,61664	1,34345	0,74881	0,33106	1,18299	0,04053	4,11854	1,30626	0,382	0,84483	1,5654	0,57904	1,58427	0,97922	0,22003	0,24155	0,97158	0,22352	2,19687	0,8017	0,55302	0,01406	0,8114	0,88243
sLePn0349	P	0,02879	0,09868	0,02331	0,8741	2,177	2,17702	0,0558	1,86901	0,34398	0,08549	1,34495	0,24083	0,79291	0,01124	0,12619	0,11176	0,22795	0,63649	0,45681	3,52258	1,09819	0,8737	0,02145	0,25754	1,38807	1,65844	0,46938	1,94843	1,50314	0,05698	0,97549	1,19986	0,10475	0,15104	0,07631	0,27446	1,52654	0,90497	11,72063	0,24515	0,83504	0,65077	0,23967	0,59869	0,22719	0,02039	0,22668	1,24778
sLePn0350	E	0,21794	1,65498	0,02024	0,85119	0,48508	0,06268	3,56353	2,00962	0,41878	1,07302	0,61153	0,51579	1,07699	0,54653	0,35792	0,09569	0,52631	0,45321	7,2736	0,0731	1,07325	0,44827	0,02751	0,8398	0,70562	0,98019	1,26119	0,54297	0,76014	0,05848	0,22702	1,31604	4,34366	0,04994	0,07317	0,37331	0,04778	1,19212	1,63352	0,25436	0,80308	5,5904	1,20216	1,43626	0,21746	0,03195	1,16761	1,08296
sLePn0356	E	11,41857	0,05777	0,01234	0,74496	0,4132	0,03689	0,02181	1,67196	0,31527	2,23791	2,99877	0,48649	0,94494	0,50986	0,22378	0,10146	0,22771	0,64298	0,39292	0,03897	0,81354	0,41329	1,83124	0,89632	0,65024	0,6685	0,89492	0,41467	0,57311	6,36246	0,22512	1,43614	6,47876	0,65192	0,04767	0,48615	1,79288	0,93597	0,03008	0,25339	1,20257	0,18924	0,32318	1,98716	0,20854	0,02157	2,4191	0,79537
sLePn0358	E	0,04138	0,03451	0,08683	0,79926	0,4182	0,04116	0,03355	1,68262	0,35687	0,07429	0,41255	0,34016	0,92522	0,01186	0,32384	0,12065	1,40603	0,73901	10,64299	0,03239	0,99315	0,43118	1,68403	1,00829	1,28766	0,85385	0,85941	1,46321	0,72506	0,0681	4,43335	1,85407	1,44094	0,70758	0,98946	0,36629	1,48215	0,8963	12,41165	0,2865	0,79352	0,23049	0,32032	0,6522	0,22682	0,02744	1,9399	1,42998
sLePn0360	E	4,98212	0,06619	0,018	0,75419	0,42162	0,05125	0,02053	1,74772	0,35881	2,65988	2,75288	0,53891	0,94564	0,3352	0,30514	0,11323	0,25456	0,66194	0,3416	0,04188	0,88336	0,43707	1,72715	1,09143	0,66896	0,88419	0,86223	0,28325	0,61487	6,92267	0,3409	1,4769	7,26848	0,71111	0,07364	0,49961	1,86099	0,95314	0,04319	0,29479	0,69046	0,27652	0,34026	1,99777	0,24987	0,02537	2,46167	0,86197
sLePn0362	E	0,0568	3,01724	0,0203	0,74667	2,18911	2,38998	0,24387	1,30484	1,69054	0,74457	0,28495	0,53985	1,04542	0,01677	0,04355	1,78219	0,08747	0,76697	0,34149	0,03942	1,29191	1,90194	1,5884	0,04494	0,65121	1,51473	0,62779	0,27575	1,23776	0,05699	0,26762	1,20017	0,45516	0,34358	1,59494	0,46749	1,35956	0,96416	0,20301	0,22246	1,02149	0,1323	2,48343	1,09475	0,34563	0,01841	0,8315	0,77608
[truncated: 401 more columns]
