# Supplementary material for: Genome Analysis of Legionella pneumophila Strains Using a Mixed-Genome Microarray
Source: PLoS One. 2012 Oct 18;7(10):e47437. doi: 10.1371/journal.pone.0047437 (PMC3475688; doi:10.1371/journal.pone.0047437)
Supplement: File S5 — Microarray data from the 111 strains in the 11th test dataset. (TXT) [file pone.0047437.s005.txt]

Slidename	Origin	LePn.001A12	LePn.001B4	LePn.001B6	LePn.001C4	LePn.001C6	LePn.001D3	LePn.001D9	LePn.001E10	LePn.001E12	LePn.001G3	LePn.001G5	LePn.001H3	LePn.002A2	LePn.002B12	LePn.002D4	LePn.002D6	LePn.002E5	LePn.002F3	LePn.002F8	LePn.002G3	LePn.003A8	LePn.003A9	LePn.003C6	LePn.003D1	LePn.003E3	LePn.003E4	LePn.003E6	LePn.003F11	LePn.003G1	LePn.003G8	LePn.003H1	LePn.004A3	LePn.004A7	LePn.004B12	LePn.004C4	LePn.004D12	LePn.004D2	LePn.004D3	LePn.004E8	LePn.004E9	LePn.004F3	LePn.004F7	LePn.004G10	LePn.004G2	LePn.004G3	LePn.004G6	LePn.004G7	LePn.005E11
msLePn0101I	E	0,01429	2,48714	0,06895	2,0445	0,1634	2,32567	0,06711	0,06574	0,70674	0,07003	0,37774	0,34045	0,37699	0,01381	1,27711	0,36769	0,90085	0,43779	0,01662	0,03952	0,87194	0,45585	0,0169	0,98643	0,66825	1,19558	1,37407	0,11057	0,24551	0,03222	0,16636	1,70417	0,53416	0,77521	0,93486	0,89628	0,10043	0,88262	0,00762	0,30261	1,26633	0,37771	0,88889	1,00561	0,5193	0,02059	1,39128	0,37547
msLePn0201E	E	0,00239	3,22259	0,02416	0,40146	0,36428	0,76554	0,06322	1,21571	1,24787	0,12409	0,53805	2,97577	1,54925	0,20001	0,25914	0,23202	0,54639	0,75047	0,22545	0,02224	1,02015	0,31619	0,02037	0,73113	0,45761	0,46562	0,52123	0,2175	0,32523	0,01611	0,10804	1,16607	1,71756	0,05911	0,03356	0,30958	0,01269	1,11238	0,2224	1,09423	0,68146	0,10088	0,86488	0,64105	4,17373	18,98052	0,7684	1,81157
msLePn0202I	E	0,13762	0,65369	0,008	0,2959	0,53168	0,00366	0,00442	1,3166	0,39295	0,58266	0,83529	3,61967	1,28686	0,19638	1,41868	0,05834	0,26583	3,23366	2,20879	0,06836	0,68586	0,62969	2,53805	0,34418	0,9434	0,48123	0,17325	2,06225	0,12174	0,02327	0,12695	0,35885	0,82278	0,19309	0,02973	0,27676	0,0069	1,1843	0,82356	1,04271	0,92236	0,22742	0,63143	1,04819	3,75867	7,61795	1,63514	0,4392
msLePn0202K	E	0,11819	2,54436	0,02441	0,3591	0,26775	0,0028	0,00196	1,22425	2,8666	0,05052	0,47842	3,01536	0,79143	0,15194	0,8323	0,11442	1,24202	0,72046	4,21866	0,01248	0,28553	0,92795	2,30052	0,7268	0,57573	0,38373	0,59068	1,60298	0,20175	0,01542	0,2166	1,61469	0,7377	0,14075	0,00717	0,12391	0,0068	0,82718	0,71886	0,74416	0,71151	0,13336	0,47012	1,71616	3,51555	7,0854	0,54853	1,5248
msLePn0203A	E	0,07236	1,12714	0,11012	0,27035	0,33439	2,30341	0,10396	0,06399	1,71335	0,16753	0,50373	0,27946	0,81047	0,02186	2,63535	0,15976	1,58172	0,63381	2,16608	0,02224	1,45523	0,38862	0,02875	1,07601	0,77846	0,32854	1,08666	0,06598	0,43966	0,03662	0,29839	1,2164	1,47067	0,61901	0,75435	0,32836	1,09722	1,03186	0,03392	0,45915	5,11172	0,09851	0,96265	1,34123	0,60855	0,01914	1,48546	0,66822
msLePn0203K	E	0,00306	2,74849	0,01626	0,45784	1,63676	1,15601	0,02913	0,02813	0,97431	0,0895	0,33458	2,35788	0,73755	0,00017	0,11793	2,63143	0,27159	0,82395	0,0063	0,01372	0,51174	0,36913	0,0122	0,15955	0,6066	0,86799	1,0237	0,13225	0,18661	0,00353	0,14824	1,0258	0,81527	0,01765	0,53818	0,12734	1,50329	1,2927	0,02921	0,30284	1,57429	0,11123	1,12991	1,22183	0,01153	0,00402	0,5541	0,5578
msLePn0204A	E	16,24926	0,12427	0,26346	0,34958	0,33475	0,00663	0,05354	1,40782	0,29421	2,25506	3,85615	1,49241	0,93159	0,69866	0,11944	0,21986	0,13023	0,56079	0,01564	0,14884	0,24329	0,4562	1,7417	0,6054	0,58479	0,7436	1,45474	0,40854	0,14596	7,90988	0,10878	1,46091	5,66123	0,57881	0,01637	0,66188	0,98082	1,22546	0,00185	0,3486	0,62087	0,14712	0,76639	1,52444	0,35776	0,01436	1,43591	0,55678
msLePn0204C	E	17,62109	0,04193	0,14173	0,37546	0,28881	0,01791	0,00029	1,37521	0,28933	2,4821	1,83895	0,25596	0,91455	0,28288	0,18343	0,02026	0,25855	0,42304	0,07366	0,02922	0,87037	0,56425	1,76041	0,76184	0,69747	0,61678	0,80068	0,24037	0,69186	5,88777	0,18237	1,31069	7,03664	0,55908	0,00312	0,77096	1,41183	0,74477	0,04876	0,3662	0,11135	0,11679	0,69295	1,22431	0,39	0,01107	2,02269	0,58301
msLePn0204E	E	0,18762	0,88415	0,0034	0,23208	0,33893	0,00535	0,00341	1,09882	0,30669	3,08877	1,26213	0,2942	1,03711	0,2497	0,15585	1,43085	0,1601	0,62914	0,35886	1,95424	0,86236	0,46173	0,30889	0,25501	0,64382	0,51113	0,97392	0,18118	0,54887	0,01331	0,33289	1,22528	0,19845	3,53429	0,75999	0,15778	0,61932	1,06828	0,61205	0,35852	0,53299	0,11388	1,45474	0,27484	0,12437	0,00696	0,66584	0,60758
msLePn0204G	E	32,41517	0,03825	0,00377	0,25524	0,25801	0,00015	0,00023	1,21412	0,25535	2,36561	2,12542	0,30596	0,71379	0,38409	0,1225	0,17738	0,14031	0,28417	0,08078	0,05485	0,66079	0,3837	1,65697	0,68703	0,44771	0,94037	0,38316	0,15492	0,65623	2,69626	0,17665	1,02907	4,92211	0,70414	0,00737	0,3632	0,70668	0,99996	0,00274	0,04413	0,42726	0,07866	0,82569	1,5176	0,22916	0,01116	1,65018	0,54625
msLePn0204I	E	29,86596	0,05688	0,0163	0,16276	0,18837	0,00352	0,01534	1,04565	0,25405	2,47281	3,01725	0,42727	0,90028	1,27299	0,12672	0,05267	0,16258	0,7492	0,05772	0,00994	0,73769	0,42782	1,17226	0,77029	0,66059	0,55854	0,94833	0,1219	0,68851	4,9542	0,10905	1,37147	6,03146	0,69934	0,01519	0,49842	1,67309	0,75949	0,01181	0,41077	0,67703	0,10155	0,71028	1,76799	0,2845	0,00439	1,63541	0,58177
msLePn0205K	E	1,03426	3,3273	0,01694	0,36924	1,88128	2,65055	0,03958	0,03061	0,99427	2,39202	0,55373	0,25719	0,81894	4,51434	1,59235	3,10495	1,44815	1,08782	0,04083	0,00018	1,17075	0,4182	1,92574	0,71831	0,51062	0,79503	0,7475	0,18654	0,28758	0,02855	0,34129	1,00442	0,55233	0,4943	0,50088	0,21203	1,75158	0,85353	0,02723	0,33242	1,76254	0,13875	1,18262	0,98275	0,35788	0,01246	0,62714	0,61131
msLePn0205L	P	0,84286	0,02264	0,01538	0,39222	0,34051	0,00722	0,06361	1,05499	0,32946	1,91306	2,26858	0,4842	1,11088	0,77598	0,11604	0,89141	0,49415	0,60574	0,70798	5,10008	1,22801	0,47005	0,00783	0,32899	0,61224	0,45165	0,35824	0,21484	0,44791	0,01865	0,15976	1,12702	0,08926	0,00946	0,83043	0,27394	1,45477	0,95167	6,08321	0,32817	0,55095	0,10898	1,63624	0,38358	0,2462	0,0124	0,61013	0,59518
msLePn0206A	E	0,01211	0,29738	0,01439	0,42446	3,07079	1,72418	0,02262	0,62514	0,2294	1,21989	0,34949	0,2775	1,16072	0,0556	1,20991	2,20147	0,50213	0,28496	0,63409	0,00892	0,7665	1,13163	2,08046	1,11483	0,39651	0,62102	0,6531	0,20842	0,98732	0,01575	0,19135	1,0939	0,42095	0,42692	1,13068	0,61778	1,2255	0,76022	0,11936	0,3611	0,84307	0,09918	1,37343	0,86439	0,50206	0,00532	0,6267	0,53816
msLePn0206F	P	0,01324	0,01189	0,006	0,16276	0,57342	0,00466	0,02701	1,07339	0,27106	1,99873	1,15455	0,25214	0,91355	0,00846	0,08174	0,25499	0,22015	0,3887	0,03077	0,97573	0,94751	0,34262	0,00465	0,18937	0,50716	0,50372	0,7477	0,15155	0,59705	0,00167	0,14512	1,46915	0,02267	0,00425	0,65547	0,38596	0,81532	1,42594	1,16252	0,16188	0,39803	0,0567	1,27763	0,32817	0,18923	0,00955	0,59191	0,52822
msLePn0206H	P	0,34482	0,03675	0,02039	0,39656	0,53091	0,00112	0,0005	1,92475	0,28249	2,32208	0,49797	0,1944	0,49081	0,61606	0,22345	0,70717	0,40685	0,87651	0,27593	1,26705	1,14127	0,44885	0,0093	0,18142	0,56944	0,54323	0,3267	0,07465	0,46306	0,0053	0,11354	1,04393	0,01279	0,00301	0,49319	0,47607	1,36576	0,50932	5,44206	0,37099	0,63531	0,08627	1,23934	0,34019	0,17715	12,65966	0,76182	0,63214
msLePn0206I	E	0,00021	2,05587	0,01086	0,37068	0,28618	2,10476	0,03445	0,04392	0,5438	0,01235	0,21285	0,22138	0,72002	0,00218	1,22593	0,22495	0,82578	0,40897	0,10033	0,00065	0,78617	0,3762	0,01911	0,69937	0,58598	1,11135	0,6277	0,26866	0,15314	0,00706	0,1552	1,10799	0,45759	0,5459	0,67919	0,6176	0,00675	0,79536	0,02191	0,48718	1,24889	0,04382	0,72816	1,97093	0,14548	0,00166	1,50138	0,59248
msLePn0207B	P	0,00013	0,00564	0,01488	0,26027	0,242	0,01245	0,00298	2,13071	0,32007	2,32381	0,92484	0,34721	0,90292	0,01103	0,18471	0,13453	0,21482	0,63888	0,06596	2,02059	0,75211	0,36098	0,0222	0,10257	0,36833	0,72514	0,93217	0,20647	0,46636	0,00975	0,08583	1,55218	0,0282	0,00657	0,87302	0,33361	1,08782	1,48183	1,45577	0,38492	0,99304	0,12832	1,8238	0,32434	0,10766	0,01182	0,83014	0,6217
msLePn0207E	E	0,00458	2,18474	0,01464	0,59696	0,30482	1,02429	0,02709	2,91854	1,58682	0,0192	0,39754	5,25173	1,11309	0,00581	0,11176	3,12687	0,03687	0,50125	0,00232	0,04469	1,10558	1,19631	2,05823	0,08575	0,81617	0,71007	0,39419	2,51688	0,23992	0,02259	0,25854	1,15646	1,51021	0,20797	0,01358	0,50882	0,03667	1,29189	0,13684	0,31496	1,28703	0,15692	0,70371	1,54156	4,14832	0,013	0,00209	1,69526
msLePn0207G	E	0,00469	1,70961	0,00032	0,55747	0,29564	0,45815	0,01397	1,12567	1,44739	0,03885	0,72301	1,11614	0,84266	0,00713	0,15314	1,66208	0,16519	0,74215	0,0207	0,00701	0,5499	0,5786	0,84644	0,06554	0,51144	0,80749	0,33183	2,51024	0,22188	0,02005	0,15338	0,99631	1,47639	0,31326	0,01318	0,30403	0,01084	0,78205	0,08827	0,26635	0,78172	0,1297	0,62598	0,96843	2,94643	0,011	0,00573	1,68184
msLePn0207H	P	0,0039	0,00526	0,00907	0,33453	0,31876	0,00023	0,00705	0,80559	0,27999	1,49327	1,29938	0,07019	1,26721	0,0079	0,16697	0,19904	0,2524	0,35212	0,03972	0,69238	0,836	0,4634	0,01681	0,15815	0,66204	0,62069	0,65362	0,13967	0,48108	0,00053	0,15702	1,16265	0,02172	0,00216	0,82025	0,1972	1,31292	1,02598	0,89086	0,23893	0,51042	0,08695	1,508	0,31713	0,25749	0,00068	0,68881	0,56759
msLePn0207I	E	0,00687	1,55182	0,00853	0,41	0,33747	0,83753	0,03082	0,63216	2,04214	0,03471	0,30619	3,93985	1,06311	0,00181	0,23397	1,35081	0,05788	0,9197	2,20503	0,00805	1,07711	0,72325	1,2127	0,06558	0,89446	0,72936	0,53893	3,17037	0,21572	0,00469	0,14164	1,18208	1,99824	0,38372	0,0013	0,31937	0,00455	0,54879	0,04439	0,39194	0,9711	0,05465	0,80519	1,83347	3,90044	0,00891	0,00901	1,5945
msLePn0208C	E	15,53232	0,05348	0,00407	0,3744	0,27089	0,00452	0,0885	1,16395	0,39784	3,48574	1,84417	0,40954	1,04168	1,193	0,04	0,1112	0,0228	1,83443	0,01016	0,00252	0,59601	0,44932	1,36371	0,00472	0,82309	0,52185	0,22583	1,55278	1,10376	5,99365	0,12547	1,30535	7,35278	0,79727	0,01961	0,44795	1,62524	1,41115	0,00849	0,40207	1,68422	0,1212	0,92803	1,54858	0,29867	0,00131	0,6581	0,47748
msLePn0208L	E	0,44828	2,46581	0,0144	0,43458	0,35118	0,92328	0,03671	1,61559	1,72956	0,00063	0,48058	11,07836	0,89018	1,67062	0,90389	0,18646	1,64593	0,61962	0,1023	0,00068	1,47888	0,37637	1,83303	0,73467	0,62461	0,79887	0,7058	2,29503	0,34787	0,02134	0,3684	1,11594	1,44265	0,47599	0,03276	0,38807	0,01556	1,12016	0,01208	1,34093	2,43219	5,34106	0,82854	1,31124	3,39809	22,88562	1,29136	1,32304
msLePn0209A	E	0,06052	3,11001	0,0075	0,24999	0,01544	0,00653	0,00125	1,1837	1,63513	0,03427	0,76144	2,26139	0,88831	0,00766	0,13333	3,14418	0,60403	1,13693	4,65713	0,00773	0,44799	0,35094	0,34612	0,56783	0,32645	0,61764	0,6562	0,38622	0,2305	0,0159	0,17988	1,4956	1,84056	0,01929	0,00594	0,35682	0,00815	1,06681	0,32092	0,51281	0,9789	0,10867	1,61158	0,60737	0,00226	0,00335	1,89537	0,80114
msLePn0209G	E	16,52805	0,04768	0,00675	0,35622	0,19255	0,00011	0,00074	0,96612	0,35515	2,4888	2,31047	0,35501	0,78004	0,35706	0,0919	0,10169	0,18682	0,5335	0,03673	0,00038	0,88453	0,3574	1,50184	0,59705	0,63202	0,53992	0,88203	0,1591	0,38699	4,57804	0,20027	0,89953	4,04273	0,70132	0,00584	0,56241	1,53911	1,00348	0,0041	0,34324	0,97688	0,10712	0,73819	1,36176	0,24729	0,00081	1,42565	0,57035
msLePn0209H	E	0,09923	2,10274	0,01487	0,29897	0,35285	0,00514	0,00335	1,26115	1,28545	0,05358	2,49956	1,24402	0,56629	0,01696	0,31119	0,19851	0,14321	0,60316	0,14697	0,0174	0,98651	0,70168	0,01495	0,15884	0,75491	0,80989	0,98777	1,7636	0,17713	0,00931	0,14968	1,16606	2,18467	0,03834	0,00217	0,36916	0,08488	0,73523	2,12761	0,32166	1,11286	0,11732	1,15291	0,4784	0,00302	0,00849	0,70648	1,64863
msLePn0209I	E	17,4606	0,0529	0,0124	0,41311	0,31703	0,00061	0,00252	0,97327	0,51715	2,99892	2,52713	0,20368	0,86498	0,616	0,14649	0,0476	0,29053	0,51507	0,05181	0,00044	1,10367	0,36674	1,31888	0,66934	0,71271	0,50706	1,01797	0,14572	0,56172	5,68933	0,12085	1,40613	6,0506	0,5534	0,00829	0,52737	6,84525	0,97736	0,00845	0,45718	0,57629	0,13691	0,76053	1,49605	0,13205	0,00561	1,91332	0,54858
msLePn0209K	E	19,25825	0,05392	0,01424	0,3871	0,35555	0,00637	0,00034	1,62125	0,40044	3,50428	3,60011	0,5673	1,2643	0,53644	0,17338	0,14399	0,28123	0,70037	0,07171	0,0068	0,71099	0,34677	1,18498	0,66157	0,43601	0,50947	0,96703	0,24827	0,57654	7,98919	0,19735	1,49598	2,95803	0,57552	0,02227	0,64142	1,22159	0,67349	0,04822	0,37868	1,01442	0,11908	0,71493	1,67126	0,22234	0,00531	1,82599	0,57738
msLePn0210A	E	22,77027	0,1124	0,01959	0,60437	0,42904	0,00868	0,01445	1,1796	0,45078	3,43012	2,98367	0,75776	0,65739	1,24789	0,12586	0,26554	0,39188	0,93799	0,01108	0,00853	1,0605	0,44131	2,04399	0,7333	0,58638	0,57687	0,96345	0,17172	0,54548	3,44975	0,18964	1,31892	4,51542	0,73995	0,0075	0,87345	2,45794	1,10931	0,02357	0,49709	0,88456	0,11795	0,78561	1,47298	0,29031	0,00578	1,67386	0,59967
msLePn0210E	E	0,003	0,48988	0,01062	0,88376	0,31833	0,01222	0,01499	0,83403	0,39199	0,8197	0,70036	0,18384	0,97502	0,15612	0,11234	0,14749	0,33675	0,58026	0,2108	1,72462	0,98788	0,3887	0,01114	0,18537	0,66349	0,60487	1,17192	0,23849	0,47173	0,00439	0,15088	1,13142	0,23902	0,02023	0,28229	0,45722	1,22696	1,46969	0,02674	0,39452	0,73424	0,11076	1,14862	0,28191	0,16911	0,00636	0,56182	0,59826
msLePn0211C	E	0,00376	0,52514	0,00488	0,44618	1,86254	3,44212	0,01694	0,52351	0,26001	1,08685	0,33836	0,35625	1,21904	0,00141	1,3652	0,02026	1,07691	0,94615	0,0193	0,02183	1,42827	2,08508	1,87307	1,18816	0,72785	1,84446	0,97514	1,61143	1,07105	0,01878	0,11329	1,14223	0,27054	0,3181	0,96125	0,26828	1,88295	0,94027	0,00492	0,36918	1,2192	0,07091	1,50955	0,7983	0,4464	0,00508	0,59372	0,59057
msLePn0211E	E	0,00666	0,85244	0,0137	0,59772	1,50235	2,97489	0,15553	1,57515	0,32469	1,11245	0,53301	0,9959	1,41336	0,00446	1,70852	2,98071	1,65716	1,53558	0,17583	0,00573	1,18921	1,74837	1,99764	1,56629	0,72103	0,96945	1,0567	0,17741	0,95254	0,02919	0,21631	1,31002	0,33291	0,45279	1,24497	0,60399	1,33319	1,07739	0,02081	0,54831	1,98879	0,12249	1,68318	0,87812	0,63229	0,00488	0,49833	0,64334
msLePn0211G	E	0,00124	0,53286	0,00406	0,66297	2,49716	2,75048	0,02737	0,96722	0,36734	0,90496	0,32271	0,31709	0,75405	0,05531	1,22883	2,93542	1,19088	0,97742	0,16007	0,00784	1,86447	1,91774	1,92549	1,45556	0,65209	0,90093	0,92819	0,21998	0,75973	0,01858	0,20966	1,0018	0,22699	0,41254	1,07418	0,52876	1,50963	1,03722	0,03456	0,30614	1,03299	0,14046	1,49586	0,70575	0,52589	0,0058	0,38301	0,6863
msLePn0211I	E	0,0286	0,57997	0,00072	0,48015	2,66402	3,4634	0,00716	0,86993	0,37108	0,86162	0,32999	0,51969	1,20215	0,00461	1,43128	4,65243	1,21292	0,98051	0,07583	0,00055	1,25949	1,79045	1,60125	1,24192	0,72966	1,14001	1,07163	0,21426	1,14105	0,00034	0,09823	1,06665	0,39065	0,46	1,1148	0,97723	2,25617	1,19371	0,09697	0,17636	1,76935	0,10774	1,41978	0,8217	0,57776	0,00796	0,54939	0,71015
msLePn0212D	E	0,00103	2,8854	0,0162	0,38735	2,32129	2,79695	0,02734	0,76684	1,36292	1,10552	0,287	0,45636	1,03562	0,35281	1,40236	1,52465	1,22771	0,66403	0,01037	0,7718	1,10217	1,751	2,26926	1,24237	0,55692	1,13495	1,29268	0,32718	1,20165	0,00713	0,14024	1,02127	0,44885	0,34936	1,41635	0,4599	1,29087	1,09978	0,00732	0,21959	2,51356	0,06531	1,63909	0,76962	0,57409	0,01037	0,46331	0,44894
msLePn0212H	E	0,00401	0,01549	0,00034	0,65702	0,34579	0,00816	0,01173	0,9484	0,32408	0,01442	1,3502	0,43083	0,86661	0,01641	0,12119	1,17268	1,06111	0,78312	0,18147	0,00052	0,82789	0,57133	2,1884	0,9064	0,66722	0,6352	0,7762	0,15906	0,46609	0,01631	2,96181	0,77733	0,02307	0,46623	0,80217	0,27625	1,28607	1,45813	0,01595	0,32971	0,6842	0,14267	1,05102	0,70543	0,25269	0,0415	0,68412	0,49475
msLePn0212J	E	0,06733	1,9612	0,00658	0,40749	1,8768	2,72828	0,0195	0,84962	1,49161	1,34155	0,3164	0,33187	1,07085	0,00237	1,51665	2,27178	1,38944	0,58911	0,00224	0,00042	1,15528	1,69043	1,99765	1,33088	0,60293	1,05437	0,62292	0,33792	0,91805	0,0152	0,1183	0,9852	0,27869	0,43241	1,16398	0,32971	1,73608	0,9295	0,23973	0,25402	1,00544	0,05224	1,38436	0,64365	0,54134	0,01163	0,49164	0,47265
msLePn0212K	E	16,6143	0,04797	0,00355	0,47057	0,36916	0,01258	0,00383	1,25566	0,3346	2,861	1,93696	0,41712	1,07319	0,81879	0,17246	0,20598	0,25237	0,4845	2,84508	0,01265	0,74213	0,38685	1,72584	0,69915	0,62159	0,6238	0,90726	0,22185	0,43421	5,9456	0,26793	1,28222	3,80887	0,68863	0,02214	0,67977	1,74926	0,98049	0,00686	0,34215	0,68029	0,12943	0,77122	1,38536	0,26721	0,0069	1,51722	0,70544
msLePn0213D	E	58,45116	0,07667	0,0069	0,48991	0,32745	0,01038	0,00425	1,25913	0,30686	3,40461	3,81693	0,3283	0,97256	0,35194	0,01982	0,14599	0,00609	0,52746	0,01258	0,02045	0,72349	0,43327	1,60595	0,00266	0,6788	0,74939	0,8346	0,29068	0,58241	5,98309	0,14143	1,1948	6,64609	0,53639	0,00536	0,49694	1,61951	0,95248	0,00108	0,36909	0,65077	0,06055	0,64734	1,64591	0,30556	0,00892	1,84591	0,65446
msLePn0213F	E	0,00524	0,50428	0,05218	0,35932	0,39986	0,01154	0,00485	1,30982	0,38664	1,37157	1,24565	0,26826	0,86437	0,00324	0,14226	0,28131	0,39143	0,68219	0,15262	1,50462	0,82339	0,54601	0,00931	0,21273	0,78529	0,60843	0,79149	0,23934	0,58717	0,00475	0,17007	1,07099	0,11681	0,01638	0,89469	0,3192	1,71264	1,33513	0,15626	0,26306	0,51632	0,11733	1,4197	0,39997	0,2434	0,00012	0,67309	0,65767
msLePn0213I	E	17,30468	0,05263	0,25384	0,54237	0,46066	0,00388	0,00043	1,01979	0,34015	3,24184	2,0373	0,4161	0,84963	1,13448	0,18063	0,1243	0,20894	0,58569	0,08535	0,09974	0,82617	0,4263	1,29903	0,68834	0,61213	0,62123	1,04702	0,24265	0,58538	4,3598	0,17945	1,29876	6,72663	0,70391	0,00989	0,35903	2,22329	0,96363	0,01629	0,30006	0,74254	0,19207	0,74221	1,5802	0,33156	0,0124	1,81352	0,63001
msLePn0213J	E	0,17542	2,40968	0,00835	0,35547	0,25492	0,01179	0,00037	1,30345	1,69948	0,01605	0,8872	2,76097	0,71824	0,27554	1,0901	2,77759	0,4987	1,3241	7,12195	0,191	0,74413	0,35049	1,83849	0,50501	0,69942	0,73085	0,62735	0,51181	0,19941	0,01134	0,10392	1,05974	0,85838	0,01649	0,00523	0,22934	0,0108	0,74388	0,13335	0,2375	0,58642	0,09078	0,69031	0,65038	0,01666	0,0045	1,35644	0,74564
msLePn0213K	E	27,20388	0,05055	0,18926	0,44438	0,35624	0,00366	0,00785	0,77312	0,25473	3,40836	3,47194	0,58148	1,09945	0,81656	0,1056	0,12854	0,21412	0,6629	3,32633	0,10905	0,83988	0,53146	1,50587	0,59171	0,6172	0,53706	0,87976	0,28755	0,49988	5,66243	0,31683	1,29551	2,93617	0,4084	0,00919	0,60819	1,06253	1,0169	0,01079	0,28784	0,64761	0,12188	0,6684	1,46242	0,45283	0,00557	1,61488	0,54962
msLePn0213L	E	0,00576	2,02277	0,00991	0,51277	0,27603	0,01658	0,00886	0,94549	0,90971	0,11966	1,22113	2,6141	0,81313	0,35984	0,09365	2,06663	0,02049	0,85492	3,17124	0,00078	0,61827	0,38473	2,00942	0,00928	0,7225	0,74093	0,63633	0,35097	0,23121	0,03894	0,16088	1,17268	0,71011	0,00035	0,00596	0,30305	0,01051	1,76579	0,13266	0,27628	0,87538	0,09231	0,95459	0,54066	0,01325	0,00445	0,69427	0,86597
msLePn0214D	E	57,69297	0,11884	0,01335	0,48929	0,36243	0,00805	0,01637	1,02154	0,34193	3,22008	2,78499	0,7067	0,78923	0,55243	0,016	0,08112	0,00702	0,65174	0,00133	0,0047	0,77678	0,40157	1,98785	0,00198	0,62294	0,43248	0,94791	0,18906	0,56846	5,47572	0,19902	1,36887	4,70382	7,11012	0,01995	0,70889	1,46735	0,891	0,00037	0,33415	0,93302	0,06097	0,75994	1,51091	0,34903	0,00869	2,12388	0,63496
msLePn0214F	E	39,88212	0,09261	0,01033	0,30675	0,36576	0,00162	0,02286	0,92385	0,3671	2,63019	2,31853	0,41284	0,7488	1,5203	0,03436	0,22003	0,001	0,70514	0,00106	0,00285	0,71774	0,47624	1,4456	0,00618	0,65488	0,61067	0,82105	0,23405	0,48453	8,56288	0,22749	1,28575	6,38362	0,58115	0,05308	0,71154	0,86256	1,04554	0,02148	0,31396	0,56353	0,14679	0,74692	1,48189	0,32628	0,01645	2,25136	0,55591
msLePn0214H	E	43,77931	0,07939	0,00341	0,37322	0,39848	0,00391	0,0087	1,04278	0,29002	2,57993	1,17525	0,37471	0,67847	1,85761	0,01599	0,18229	0,01056	0,87857	0,02994	0,004	0,92199	0,46682	1,48724	0,00638	0,65315	0,63762	0,88807	0,26553	0,46224	4,91354	0,19436	0,99485	3,7193	0,58658	0,00579	0,65454	1,5213	0,88038	0,00025	0,40053	0,45045	0,11013	0,7485	1,71056	0,3062	0,00517	1,35512	0,54443
msLePn0214J	E	69,25954	0,07922	0,01727	0,49884	0,45604	0,00511	0,00414	1,12871	0,35254	2,8522	3,18594	0,43641	0,65571	1,58873	0,07433	0,19559	0,00108	0,6922	0,00106	0,00032	0,82922	0,47955	1,40219	0,00767	0,65991	0,52617	0,64623	0,11542	0,42595	4,93726	0,15907	1,12343	4,02257	0,54539	0,01515	0,566	1,64048	1,17766	0,00036	0,38488	0,66648	0,19134	0,77538	1,48082	0,33942	0,00638	1,7599	0,5542
msLePn0214K	E	5,98152	0,04034	0,0117	0,54725	0,24745	0,00467	0,00125	0,96742	0,30655	4,14674	6,91322	0,4869	0,84831	0,76501	0,18545	0,18718	1,50832	0,85593	1,76723	0,0091	0,94338	0,42922	0,01434	0,81297	0,64231	0,60098	0,96657	0,21346	0,20756	5,89385	2,67912	1,46013	2,65411	0,48285	0,00505	0,60597	0,00675	1,02652	0,00266	0,37468	0,59429	0,1117	1,35017	1,78173	0,33938	0,0104	0,69863	0,52421
msLePn0215C	E	8,56514	0,05744	0,01074	0,45266	0,30206	0,00263	0,00024	1,10435	0,24491	2,88976	1,51555	0,46337	0,3442	1,12289	0,02743	0,1653	0,00103	0,64675	0,05176	0,00943	0,59578	0,4661	1,21655	0,00981	0,51679	0,37734	0,23099	0,20388	0,65235	5,84859	0,10109	1,29978	5,01038	0,63084	0,00333	0,51485	1,60015	1,22951	0,01959	0,06624	1,1109	0,07584	0,94244	1,59664	0,25515	0,00786	0,64782	0,62354
msLePn0215D	E	52,42559	0,05065	0,00966	0,44981	0,32589	0,01148	0,01731	1,00022	0,25408	3,21252	2,97427	0,26292	0,79802	1,30063	0,02618	0,19026	0,00088	0,57295	0,15988	0,00846	0,93875	0,4196	2,07106	0,00914	0,56511	0,51986	0,68473	0,24018	0,45741	5,58063	0,11149	1,31148	7,43186	0,69035	0,0078	0,50782	0,89954	0,8521	0,00544	0,45039	0,74116	0,10364	0,61553	1,42789	0,35665	0,01299	1,91764	0,57142
msLePn0215F	E	0,00258	1,46204	0,01594	0,45673	0,30899	0,00411	0,01752	0,77593	1,94043	0,04485	1,09885	2,17764	0,85553	0,42983	0,02082	2,07887	0,00715	1,05922	1,99924	0,07501	0,95134	0,46271	1,61858	0,01766	0,75109	0,88942	0,78602	0,33098	0,256	0,01557	0,20942	1,46516	1,03366	0,00244	0,0772	0,36147	0,00372	1,3996	0,25303	0,34159	0,82674	0,12243	0,5808	0,73971	0,00013	0,00326	1,74352	1,13785
msLePn0215J	E	67,24938	0,10526	0,01781	0,3767	0,28912	0,02095	0,01555	0,99274	0,2503	3,63997	2,36146	0,34281	0,7425	1,78035	0,15301	0,29794	0,15402	0,50522	0,06254	0,15774	0,75775	0,41487	1,66322	0,88951	0,49474	0,55311	1,05784	0,1208	0,39477	7,81977	0,14243	1,17328	6,02827	0,51398	0,02048	0,52236	1,04683	0,44415	0,00067	0,12833	0,49749	0,17652	0,73029	1,72252	0,37578	0,01134	1,50333	0,64708
msLePn0216D	E	27,70901	0,12322	0,01356	0,41468	0,36946	0,00966	0,01645	1,20958	0,48312	2,99238	3,12611	0,40196	0,64273	0,87898	0,02922	0,27451	0,00439	0,51579	0,08725	0,02604	0,62436	0,48028	1,53527	0,00403	0,53197	0,64857	0,74045	0,11077	0,58293	5,19272	0,13722	1,34246	5,73778	0,61042	0,00771	0,64858	1,81197	1,26495	0,00177	0,34009	0,52733	0,38081	0,65584	1,72494	0,37523	0,00645	1,5509	0,5991
msLePn0216L	E	0,00334	2,54725	0,01544	0,48863	0,37294	0,01832	0,04148	1,40069	0,53907	0,02203	1,43244	2,40353	0,76017	0,29212	0,03139	1,30603	0,00037	0,86585	2,59992	0,04628	0,78935	0,36913	1,67562	0,00939	0,73501	0,82941	0,62584	0,37131	0,34387	0,00967	0,15806	0,97335	0,88172	0,0063	0,0074	0,36019	0,01069	1,07011	0,18431	0,34762	0,93101	0,11355	0,88043	0,62529	0,00533	0,00887	0,73169	0,81845
msLePn0217D	E	19,87964	0,06455	0,02498	0,4496	0,40408	0,00605	0,00184	1,21464	0,34866	3,39328	3,2015	0,43667	0,75645	0,75835	0,06239	0,42018	0,00018	0,659	0,01532	0,00051	0,81171	0,48713	1,37692	0,00254	0,54435	0,55114	0,8585	0,29002	0,52059	5,45562	0,13171	1,36211	5,94629	0,62939	0,00327	0,61373	1,91891	0,90279	0,00811	0,26264	0,61207	0,11321	0,67352	1,57929	0,2962	0,00889	2,03995	0,64774
msLePn0217F	E	62,28511	0,08257	0,01576	0,50208	0,39924	0,00021	0,00034	1,00797	0,37969	3,00667	2,70458	0,37047	0,7538	1,49764	0,0389	0,16329	0,01078	0,42742	2,43168	0,00024	0,78377	0,38846	1,7861	0,00681	0,69662	0,52087	0,9213	0,23858	0,53795	5,21045	0,2048	0,95074	5,01216	0,70419	0,09001	0,46483	1,89605	0,79954	0,00912	0,31613	0,48684	0,07325	0,56195	1,68575	0,31523	0,00492	1,84258	0,55515
msLePn0218J	E	5,29892	0,14607	0,29013	1,59628	0,02144	0,14452	0,04167	0,73265	1,2123	2,58655	5,45345	0,52317	0,48224	0,37205	0,58455	1,01769	0,26599	0,45654	1,01237	0,62261	2,46316	0,28229	2,20424	0,11382	0,56835	0,83286	0,02356	1,12971	0,77251	4,14442	0,08853	1,53192	13,99169	8,41143	0,17407	0,80657	1,99324	0,82765	1,27206	0,03806	3,04061	0,29092	1,27916	1,24103	0,92028	0,06684	1,08278	0,64932
msLePn0219D	P	0,00734	2,30378	0,00986	0,28977	3,16636	2,25986	0,01922	1,03902	1,29669	1,59939	0,25605	0,58893	1,22643	0,00937	0,14584	0,2629	0,92466	0,6801	0,01049	0,33267	1,43537	1,66882	0,01759	0,81423	0,60237	1,17648	0,98885	0,20316	0,92983	0,00213	0,51438	1,06076	2,40942	0,57404	1,21665	0,48542	1,26328	0,95909	0,63816	0,32664	0,99245	0,06393	1,4514	0,71162	1,01696	0,01167	0,62242	0,64455
sLePn0102	P	0,07783	0,96493	0,03745	0,53503	0,61288	1,87892	0,06081	1,63584	0,93734	0,25555	1,17969	3,93618	0,61438	0,05142	0,33365	0,57227	0,67256	0,87772	1,69003	0,04242	1,04074	0,27093	0,03814	1,34911	1,18444	0,67406	1,34274	1,38949	0,74748	0,03734	0,38216	1,49782	1,52678	0,20306	0,13911	0,4247	0,09222	1,16121	0,38147	0,42536	1,07357	0,21406	0,32524	0,51861	0,05178	0,02533	1,61289	0,94794
sLePn0106	E	0,07259	2,02107	0,17197	1,24689	0,55465	0,08417	0,06345	1,73283	2,14777	0,15228	1,17409	4,18056	0,78775	0,05256	0,25333	1,09794	0,47027	0,56472	3,12435	0,06247	1,46213	0,33272	1,62387	0,40185	0,73362	0,79175	0,83888	2,41225	0,59771	0,06996	0,34844	1,09208	0,99354	0,106	0,11223	0,34149	0,06392	1,02364	1,87496	0,43911	0,9131	0,2883	1,15756	0,69118	0,02523	0,02637	1,07413	1,54335
sLePn0108	E	0,36925	0,886	0,04368	1,03309	0,52223	1,11272	0,02651	2,0853	2,57091	0,18023	2,4838	3,40424	0,92773	2,03504	0,45794	2,97882	0,74712	0,65972	6,90413	0,04204	1,0951	0,3838	1,69753	0,75107	0,8337	0,82152	1,66494	0,61637	0,49195	0,10149	0,33603	1,17551	1,20768	0,12031	0,133	0,36846	0,13452	0,99769	0,30398	0,50223	1,36393	0,31409	0,41707	0,71295	0,02079	0,02709	2,62997	1,07739
sLePn0109	E	0,04336	0,89455	0,02878	0,87032	0,50176	1,06139	0,02772	1,92333	2,52477	0,12452	0,56892	2,91419	1,2007	0,65181	0,43022	0,23843	0,69833	1,43203	0,44397	0,02006	1,42886	0,40479	0,03759	1,18777	0,70788	0,83274	0,56295	0,63454	0,43022	0,09933	0,42706	1,11042	1,80645	0,0789	0,11083	0,38432	0,07107	1,0425	0,24169	2,52817	1,20894	0,38328	0,331	0,72034	4,50777	0,03412	2,24975	0,75009
sLePn0113	E	4,86866	0,14026	0,02923	1,1076	0,51461	0,05842	0,01843	1,80525	0,54376	1,90928	1,99738	0,45301	0,99098	0,50241	0,04126	0,20262	0,05654	1,60557	0,34386	0,02742	1,3604	0,33955	1,38979	0,03102	0,45511	1,37162	0,70569	0,50311	0,77264	4,89464	0,42656	0,87232	5,23531	0,857	0,13492	0,39826	1,19407	1,02757	0,08	0,40386	0,73738	0,31611	0,29456	1,66527	0,22841	0,05386	2,57048	0,81621
sLePn0117	P	0,02067	2,45097	0,03229	0,30222	0,43725	1,26842	0,03696	1,1348	0,78072	0,11404	3,30539	4,16396	1,21094	0,0334	0,51891	0,68869	0,61557	0,88953	2,83949	0,03702	0,38871	0,41435	0,04629	1,02665	0,88214	1,00861	0,99484	0,84699	0,22454	0,07113	0,38031	1,12836	1,29916	0,11939	0,08961	0,38868	0,07488	1,21227	0,06074	0,39366	1,15468	0,32293	1,89427	1,64354	2,85247	0,02719	1,08173	1,13549
sLePn0136	P	0,04549	2,14329	0,04275	0,42693	1,88435	2,46198	0,01266	1,00518	1,96202	0,74343	0,27951	0,46729	1,48503	0,01917	0,37019	2,54141	1,19859	0,92955	0,07699	0,06001	0,68608	1,1885	1,14876	0,81896	0,63234	0,88382	0,89271	0,54494	0,8001	0,08364	3,12633	0,99035	0,33678	1,15203	1,49479	0,51352	1,15852	1,02219	0,50493	0,58564	0,92264	0,20149	2,08199	0,84167	0,42392	0,02616	0,73052	0,86556
sLePn0142	E	0,18771	1,77013	0,00965	0,70765	0,50287	0,67537	0,0115	1,58381	1,57639	0,06348	0,28538	4,33168	0,93212	4,18344	2,08843	0,33914	1,37839	1,39053	0,00106	0,03038	1,32829	0,57015	0,02212	1,04972	0,61787	0,56285	1,17522	0,74539	0,36393	0,02144	0,54718	1,25749	1,79626	0,6252	0,05602	0,21127	0,02541	1,04802	0,17241	1,69023	1,026	5,7267	0,24772	1,41304	6,17741	0,04101	1,92508	1,51008
sLePn0143	E	4,57705	0,05597	0,00387	0,38727	0,49101	0,03169	0,0046	1,18373	1,10139	2,21246	2,94549	0,39903	1,1024	0,34215	0,18102	0,33588	0,17434	1,23254	0,36954	0,02371	0,4219	0,27682	1,7709	0,96066	0,53722	0,40774	0,93536	0,36201	0,35903	5,56924	0,31811	1,41083	6,63236	1,12202	0,0477	0,35785	1,39277	1,02572	0,05594	0,7418	0,88441	0,1318	0,20174	1,4774	0,10186	0,02453	2,33885	0,84786
sLePn0144	E	4,75227	0,04057	0,0164	0,34036	0,55188	0,03868	0,01303	1,0043	1,01252	2,19945	3,53315	0,45816	1,0877	0,31492	0,20512	0,3761	0,18744	1,18553	0,2319	0,01846	0,22923	0,32905	1,75963	1,04034	0,66348	0,62255	0,98411	0,40054	0,33089	6,67688	0,23609	1,62514	5,31043	0,82324	0,05223	0,53119	1,63133	1,14057	0,01904	0,70907	0,80452	0,09462	0,23423	1,77624	0,04657	0,01673	2,4117	0,78984
sLePn0145	E	0,19112	2,17741	0,01636	0,42646	0,52486	0,81483	0,0115	1,7968	1,28124	0,05076	0,32526	4,14675	1,02513	0,7954	0,27891	1,07695	0,5446	1,11608	6,92297	0,0394	0,80109	0,24671	0,01839	0,98457	0,68238	0,61052	1,48146	2,3919	0,29554	0,05662	0,3318	1,78445	1,88142	0,05468	0,04559	0,25593	0,02515	1,1065	0,03484	0,71343	1,28981	0,11642	0,21303	1,60561	5,08221	0,03966	1,98114	1,58335
sLePn0146	E	0,00673	1,93867	0,00992	0,40622	0,64514	0,04552	0,00719	1,80328	0,83351	0,05504	1,9465	4,51762	1,06966	0,01546	1,88518	0,38196	1,37244	1,12219	5,45208	0,02214	0,89301	0,42975	0,02124	1,14348	0,74195	0,56855	1,70672	2,40636	0,22668	0,08134	0,70176	1,34333	1,07284	0,47835	0,02876	0,27548	0,03086	0,95172	0,144	0,7487	0,95364	0,10196	0,88452	0,73439	0,28324	0,02333	0,94115	1,91465
sLePn0217	P	0,1027	2,10214	0,00794	0,68532	0,3299	0,74951	0,0823	1,59654	1,87735	0,0457	0,26707	4,85321	0,77631	0,19575	1,7017	1,76789	1,30243	0,95901	0,24162	0,03445	0,81343	0,62064	0,0193	0,99356	0,50998	0,56849	0,79397	3,18989	0,27315	0,0545	0,31205	0,94001	1,54764	1,13822	0,05006	0,4981	0,03067	0,2362	0,0934	0,31989	0,27977	0,09804	0,24365	1,59558	3,76898	0,02898	1,98644	1,62078
sLePn0223	E	0,01044	2,54808	0,02719	0,6626	2,10952	2,17004	0,01764	1,05835	1,59499	0,50022	0,1566	0,35686	1,23635	0,02244	0,20616	1,80135	1,13574	0,5907	0,28445	0,03002	1,74998	1,68903	1,41577	1,22487	0,40012	1,08452	0,60203	0,25529	1,02009	0,01581	4,21326	0,98129	0,26054	0,8233	1,21626	0,52984	1,63564	0,47282	0,07724	0,2247	0,47194	0,08074	1,89995	0,78172	0,2662	0,00799	0,5391	0,59316
sLePn0227	E	0,00926	0,02887	0,01989	0,58385	0,50473	0,0201	0,02034	1,58193	0,29486	1,88232	1,66629	0,46584	0,94677	0,0057	0,13108	0,10933	0,17979	0,6047	0,14823	1,68209	0,93392	0,42759	0,01843	0,19791	0,5216	0,56095	0,64644	0,24783	0,52109	0,04212	0,17256	1,42293	0,05242	1,01614	0,70941	0,72228	1,62834	0,0652	0,58794	0,16976	0,31289	0,10821	2,4848	0,24158	0,13228	0,01339	0,68834	0,73824
sLePn0228	E	3,72569	0,03104	0,00917	0,63311	0,37711	0,01727	0,04123	1,72169	0,40217	2,9463	2,90079	0,44082	0,91103	0,21052	0,17884	0,09045	0,21473	0,59615	0,22279	0,02957	0,83598	0,33687	1,52631	0,93131	0,4297	0,4924	0,67333	0,22254	0,45311	5,92888	0,18259	1,43951	5,66751	1,06584	0,03653	0,63785	1,65159	0,58533	0,01344	0,24958	0,35217	0,09172	0,29301	1,74937	0,2128	0,01476	1,77655	0,71455
sLePn0234	P	0,01598	0,04522	0,01293	0,68534	0,42999	0,02159	0,04693	1,55538	0,27812	2,08309	1,23368	0,36051	0,88264	0,00019	0,10127	0,12972	0,061	0,49725	0,07504	1,3054	0,68405	0,39622	0,01481	0,13698	0,4002	0,45762	0,70882	0,24031	0,40484	0,11278	0,1234	1,59794	0,04242	0,95815	0,95503	0,58843	1,70844	0,08639	0,40579	0,25873	0,22139	0,1284	2,44449	0,29019	0,13181	0,01531	0,56693	0,44025
sLePn0237	P	0,02591	0,02027	0,07193	0,60886	0,32843	0,03815	0,04484	1,59725	0,33923	0,04383	0,28106	0,1643	1,04081	0,00905	0,21786	0,16028	0,55943	0,50437	6,23911	0,02658	0,77718	0,38701	1,62336	1,02067	0,99815	0,68142	0,581	1,60341	0,54805	0,08351	4,90007	1,21667	1,27056	1,05991	0,81996	0,65802	1,5282	0,45046	9,20962	0,19772	0,18861	0,0848	0,21651	0,61241	0,22737	0,02179	1,36049	0,95724
sLePn0238	E	5,07136	0,00753	0,01701	0,59396	0,47357	0,03432	0,00951	1,43045	0,31148	2,53316	3,18154	0,40292	1,00963	0,29708	0,13617	0,08316	0,10205	0,53958	0,19231	0,03747	0,76816	0,28656	1,46777	0,87043	0,38184	0,44739	0,82422	0,33718	0,42356	6,54388	0,1962	1,36558	5,61746	1,10921	0,04741	0,64809	1,66723	0,51967	0,03244	0,26179	0,4094	0,1473	0,18967	1,92933	0,12339	0,02431	1,81455	0,66671
sLePn0240	E	0,01668	2,49567	0,02068	0,64804	2,04252	2,50542	0,04849	1,21108	1,78042	0,64904	0,19021	0,43655	1,38055	0,01774	0,15685	0,16382	1,15097	0,62528	0,10293	0,09562	1,2141	1,79285	0,01977	0,87687	0,42949	1,16935	0,71983	0,27142	1,22123	0,03398	0,48503	1,0782	2,08993	0,89295	1,35787	0,55192	1,36871	0,29919	0,30761	0,21394	0,44698	0,12991	2,15489	0,79486	0,27871	0,01402	0,67212	0,67854
sLePn0241	E	0,02981	3,0688	0,00863	0,67157	1,82333	2,27804	0,02176	1,16055	1,34044	0,63286	0,19916	0,46928	1,32407	0,00578	0,13905	0,1043	0,66195	0,64172	0,19051	0,12849	1,21232	1,55542	0,01861	0,91331	0,52198	1,18005	0,81703	0,26682	1,04829	0,00529	0,4691	1,17184	2,02341	0,9285	1,31599	0,61332	1,51133	0,37243	0,45153	0,22476	0,53748	0,09965	2,076	0,91987	0,30603	0,01427	0,57599	0,67778
sLePn0242	E	8,00512	0,07048	0,0235	0,65198	0,47947	0,04504	0,02711	1,61211	0,33281	2,41553	2,97828	0,53311	0,6418	0,41482	0,04752	0,09386	0,05942	0,57184	0,34747	0,04584	0,82679	0,34256	1,43092	0,01485	0,51589	0,46458	0,89857	0,27746	0,60288	5,09487	0,27126	1,29985	5,55508	1,07883	0,07063	0,70897	1,73702	0,6065	0,0326	0,2657	0,56916	0,1109	0,24692	2,01239	0,19921	0,03162	2,04915	0,66521
sLePn0243	E	0,04367	2,44122	0,02469	0,68219	0,36009	0,07625	0,05607	1,91952	1,76437	0,07881	1,07878	4,40701	1,03166	0,03048	0,23687	0,11667	1,27416	1,33897	2,71355	0,06558	0,94125	0,29582	0,27164	0,98211	0,40238	0,4415	0,73444	2,74897	0,31106	0,01677	0,36863	1,16764	1,76192	1,52367	0,05237	0,60238	0,06321	0,47975	1,98714	0,30489	0,27817	0,25553	0,20588	0,81291	0,19961	0,0329	1,86765	1,8557
sLePn0245	P	0,00614	0,02737	0,01519	0,64241	0,44372	0,03056	0,02745	1,6168	0,27305	1,57169	1,47575	0,40854	0,89477	0,01196	0,13108	0,169	0,10676	0,50732	0,05806	1,48488	0,87867	0,40518	0,0088	0,24347	0,5157	0,56871	0,65709	0,27569	0,53795	0,0379	0,17697	1,32473	0,05534	1,14806	0,88843	0,66616	1,36102	0,04206	0,49567	0,19555	0,26394	0,98971	2,47165	0,3185	0,12079	0,01234	0,67461	0,68996
sLePn0252	P	0,14755	0,37984	0,01607	1,62674	2,99553	2,38428	0,04124	1,48158	0,80074	0,67297	0,15349	0,35068	1,08623	0,65233	0,20977	1,10429	0,42605	1,01502	0,13839	0,02943	3,37985	1,6072	1,79506	0,99912	0,47138	1,21946	0,83531	0,25746	2,15376	0,01869	0,25653	1,26844	0,2977	0,83364	1,75965	0,57671	1,34454	0,03733	0,0064	0,32752	0,31465	0,06795	2,5823	0,68375	0,07395	0,01472	0,57022	0,61092
sLePn0257	E	0,02416	0,36334	0,01855	0,68143	2,0944	2,65511	0,03332	1,11206	0,28929	0,74077	0,22752	0,49284	1,54324	1,00532	0,22171	0,1002	0,64682	0,83018	0,18346	0,02484	1,42866	1,67563	1,49532	0,91459	0,51391	1,11185	0,9145	0,26952	1,01811	0,04286	0,27223	1,15507	0,30011	0,9599	1,14737	0,64058	1,3063	0,24841	1,68352	0,19333	0,43068	0,09722	2,10112	0,71482	0,27628	0,01737	0,46712	0,7203
sLePn0258	E	4,44762	0,06187	0,03456	0,5802	0,38549	0,0551	0,01509	1,49406	0,2759	2,64277	2,78503	0,55285	0,77164	0,29974	0,20054	0,11524	0,12655	0,6428	0,30545	0,03957	0,77361	0,30835	1,5606	0,86487	0,48526	0,64266	0,94088	0,39439	0,49307	5,75706	0,25041	1,21604	7,09854	1,03908	0,04646	0,68418	1,65742	0,54098	0,04619	0,27526	0,50919	0,13401	0,22775	2,05322	0,23266	0,04075	1,99185	0,72321
sLePn0261	P	0,08371	2,72411	0,02031	1,34151	0,58181	0,79337	0,05101	2,11544	1,29675	0,06787	0,23588	3,7372	0,58917	0,66654	0,01635	0,38178	0,06679	1,10852	8,90448	0,02329	2,01689	0,25026	0,01403	0,0194	0,46945	0,62768	0,84818	2,61812	0,51335	0,03886	0,33599	1,28748	1,72165	1,37351	0,045	0,67185	0,03887	0,05419	0,01117	1,72434	0,18299	0,13821	0,27351	1,36647	4,45342	7,62731	2,16238	1,64289
sLePn0263	P	0,01169	0,04009	0,02967	1,48884	0,66348	0,02782	0,02244	1,79668	0,89732	2,10083	1,37419	0,40935	0,67469	0,01487	0,10688	0,32509	0,17576	0,55706	0,26561	1,35644	2,0362	0,31268	0,01088	0,22615	0,42055	0,48904	0,78968	0,26475	0,83249	0,03617	0,42258	1,49333	0,04611	0,96725	1,08322	0,62237	1,64751	0,06692	1,08144	0,3758	0,21396	0,09117	2,97676	0,22596	0,1362	0,01224	0,68944	0,5794
sLePn0264	P	0,01803	0,02785	0,02123	1,46022	0,46452	0,02508	0,02157	1,91927	0,76335	1,95476	1,47437	0,38959	0,76109	0,00832	0,10326	0,30981	0,10323	0,55532	0,15934	1,37656	2,32771	0,3175	0,01443	0,15737	0,4169	0,61215	0,81645	0,25742	0,84841	0,0359	0,37437	1,82493	0,02956	1,13254	1,12225	0,59561	1,82535	0,05815	1,1255	0,48055	0,20686	0,10085	2,83255	0,2669	0,15636	0,01703	0,83637	0,60068
sLePn0265	P	0,02116	0,06425	0,02849	0,99506	0,52634	0,04301	0,02346	1,88031	0,87446	0,05511	0,29037	0,29954	0,7221	0,01273	0,31034	0,3018	0,19488	0,61903	0,15014	0,0331	1,86864	0,31783	1,4782	0,24343	0,43886	0,43113	0,62445	2,23715	0,75768	0,04212	0,29087	1,31328	1,00115	1,1318	1,07303	0,61307	1,46019	0,03899	0,98484	0,45144	0,24688	0,13489	0,99054	0,61986	0,01171	9,94312	0,9761	1,46663
sLePn0306	E	0,05721	2,86891	0,0331	0,76779	0,40316	0,05705	0,01213	1,89504	1,81099	0,11411	1,27983	4,44972	1,0199	0,05037	0,27993	0,17524	1,59438	1,08224	3,50299	0,0887	1,04966	0,36328	0,31941	2,07927	0,65796	1,13189	0,7946	3,25402	0,49728	0,08929	0,57381	1,2687	2,03688	1,15136	0,14412	0,43364	0,04938	1,14006	2,69436	0,31475	1,11652	0,26117	0,23036	0,74353	0,32875	0,02657	2,19681	2,04217
sLePn0308	E	0,03942	2,66533	0,03164	0,68243	2,06292	2,26131	0,10971	1,14606	1,55406	0,83474	0,24807	0,51689	1,27307	0,04346	0,03876	2,06222	0,2838	0,65763	0,61971	0,06041	1,43829	1,80806	1,53777	0,03261	0,65018	1,30641	0,71048	0,34256	1,31605	0,09207	0,29719	1,25984	0,37206	0,57833	1,50055	0,49453	1,38464	0,99032	0,18501	0,27587	1,0734	0,14544	2,08587	1,10487	0,34303	10,35993	0,71253	0,72692
sLePn0309	E	0,58589	0,04913	0,01952	0,9156	0,27767	0,03264	0,03011	1,81427	0,35211	0,07416	0,49322	0,51034	0,91345	3,76339	1,98946	0,13861	1,14791	0,77951	0,76068	0,05578	1,11517	0,71973	1,39696	1,93374	0,65817	0,78824	0,80057	2,32967	0,66149	0,08954	5,82807	1,68842	1,91198	0,58303	0,07354	0,29007	1,65831	1,24043	11,31206	0,31068	0,7533	0,18509	0,74217	0,65813	0,39628	0,01798	0,93707	1,27472
sLePn0312	E	0,01802	0,59064	0,02171	0,71006	2,11961	2,49934	0,04276	1,19508	0,36736	0,79641	0,3196	0,53255	1,33445	0,04663	1,95519	2,60747	1,28167	0,97992	0,70671	0,07892	1,53593	1,63354	2,13858	1,48051	0,71983	1,3808	1,00775	0,43838	1,13232	0,09065	0,38756	1,26303	0,3951	0,54936	1,15372	0,55792	1,81918	1,12736	0,08616	0,31013	1,31727	0,19465	2,16253	0,86391	0,4213	0,02157	0,84254	0,81283
sLePn0313	E	0,01662	2,42039	0,02921	0,79595	2,22752	2,23835	0,03946	1,15057	1,78807	0,88562	0,30544	0,52993	1,31548	0,0567	0,20385	0,15078	1,03459	0,74301	0,62293	0,23083	1,42943	1,56834	0,03371	1,07265	0,68352	1,48086	0,77771	0,35431	1,26135	0,10747	0,7797	1,2222	2,53403	0,6097	1,49937	0,62754	1,45572	1,04765	0,79512	0,28673	1,39302	0,1899	2,19136	0,89002	0,79043	0,0334	0,75732	0,78772
sLePn0320	P	0,01815	1,3389	0,01606	0,78744	1,95596	1,12507	0,04267	0,11064	0,33181	0,08967	0,32529	0,44893	0,98578	1,69982	0,28204	2,51179	0,39366	1,1588	0,75774	0,03469	1,03517	0,48926	2,27173	1,45324	0,72218	1,01211	0,80228	0,40637	0,49035	0,09658	0,26154	1,32926	3,73804	0,15031	1,23164	0,3854	1,81408	0,8637	0,05997	0,29261	1,65347	0,26827	0,79886	1,39853	0,01389	0,0172	1,028	0,9549
sLePn0324	P	0,01009	0,06499	0,025	0,69676	0,5702	0,03691	0,05464	1,60345	0,39884	2,36546	1,97674	0,57288	1,07797	0,03791	0,16399	0,15321	0,23932	0,73162	0,51505	1,75864	1,07053	0,5786	0,01754	0,24847	0,81985	0,86543	0,8778	0,46992	0,80392	0,09294	0,26175	1,43714	0,08528	0,15219	1,06331	0,35223	1,43569	1,41513	1,6096	0,28706	0,94368	0,19277	2,80979	0,39853	0,14615	0,01984	1,07493	0,98578
sLePn0325	P	0,00801	0,06862	0,00684	0,85113	0,32146	0,00676	0,0391	1,78963	0,39295	0,05278	0,50315	0,55153	1,18887	0,03378	0,22557	0,0917	0,42055	0,86238	0,42314	0,02551	1,04907	0,69907	1,69547	1,09539	0,64324	0,79473	0,77949	2,79854	0,63542	0,07117	0,24018	1,64601	2,09893	0,10665	0,06065	0,33046	1,69373	1,0809	1,14593	0,25869	0,81433	0,20842	0,86391	0,70857	0,0134	0,01107	1,29033	1,47362
sLePn0327	P	0,01334	0,08773	0,03239	0,77273	0,54248	0,03452	0,01442	1,66038	0,38994	1,96597	1,70119	0,60459	0,91912	0,02916	0,16143	0,10485	0,2237	0,63398	0,53233	1,80924	0,98634	0,49402	0,0214	0,23441	0,63575	0,79522	0,82081	0,53615	0,78513	0,06635	0,21243	1,38217	0,0964	0,1213	1,05647	0,36844	1,63839	1,41411	1,33367	0,22631	0,80121	0,23911	2,37931	0,39177	0,15421	0,02769	0,97891	0,87812
sLePn0328	P	0,03611	0,06905	0,10152	0,68887	0,38767	0,03569	0,03407	1,54048	0,35695	0,07606	0,47967	0,28357	0,92394	0,0289	0,21163	0,09605	1,088	0,58124	8,50985	0,03337	0,90935	0,38511	1,53786	0,94177	1,29751	0,73392	0,65654	1,79388	0,60401	0,07134	4,3308	1,38709	1,60107	0,66476	0,94321	0,35066	1,52608	1,07196	11,23128	0,23625	0,73181	0,22611	0,25797	0,67116	0,322	0,02074	1,53989	1,32105
sLePn0329	P	0,8659	2,81949	0,01144	0,79422	1,80208	1,26338	0,02446	0,12819	1,25037	0,08726	0,28517	4,7154	0,9056	5,73424	0,15237	2,28005	0,3299	1,34155	0,45102	0,02073	0,88649	0,44741	0,01373	0,2867	0,70996	1,25962	0,82784	0,51007	0,4263	0,0839	0,31653	1,44539	1,68034	0,10514	1,00245	0,35675	1,75118	0,89678	0,07736	0,30882	1,83079	0,24489	0,99387	1,23837	0,01186	0,01374	0,95624	0,94564
sLePn0330	E	0,14746	2,37126	0,01949	0,80373	2,38567	2,39474	0,02658	0,08064	1,1973	0,10595	0,33539	0,51424	0,96536	0,58047	2,00223	0,10441	1,37029	0,85	0,45807	0,04307	0,84241	0,43546	0,02417	1,04966	0,66952	0,91251	0,84142	0,43941	0,34403	0,08932	0,45397	1,42884	1,45426	0,44006	1,03329	0,32546	1,87663	0,86678	2,77954	0,23081	1,80324	0,24623	0,27867	1,32546	0,31995	0,01736	1,79194	0,84693
sLePn0347	E	0,02266	2,85176	0,01596	0,76433	2,13192	2,26274	0,0401	1,38233	1,56957	0,8368	0,33327	0,57287	1,18239	0,0218	1,76111	0,1161	1,17566	1,24834	0,41141	0,04667	1,44539	1,59469	1,77495	1,64718	0,60257	1,51511	0,99465	0,34298	1,26716	0,06406	0,48801	1,45161	0,51625	0,37146	1,62214	0,49171	1,1138	0,90822	0,04191	1,56273	0,99778	0,26227	2,12689	1,01223	0,30509	0,01833	0,76	0,82129
sLePn0351	E	0,17701	0,05707	0,0225	0,79926	0,49236	0,02029	0,00672	1,90072	0,35105	1,99615	1,65108	0,556	0,93124	0,53409	0,16254	1,04083	0,21473	0,77752	0,48013	1,7741	0,85145	0,51293	0,01374	0,30136	0,65189	0,82784	0,3779	0,32877	0,56366	0,05785	0,23794	1,20218	0,09096	0,06906	1,13571	0,29066	1,51203	1,25093	11,4287	0,17529	0,71725	0,26195	2,74714	0,38391	0,14312	10,2289	0,77669	0,96104
sLePn0352	E	5,07052	0,05429	0,02706	0,7055	0,38211	0,03275	0,02887	1,67623	0,29331	2,44292	3,48016	0,63068	0,8842	0,36094	0,03227	0,08776	1,0201	0,57254	0,5919	0,02705	0,95192	0,44374	1,60884	0,03687	0,48906	0,89386	0,55758	0,42713	0,60579	0,24816	0,3013	1,50655	6,10571	0,85283	0,04598	0,36901	1,72884	0,88567	0,03685	0,31945	0,76168	0,24356	0,2709	1,69603	0,2527	0,02199	2,51307	0,80662
sLePn0353	E	0,19085	2,6719	0,01323	0,88043	0,44405	1,10202	0,02452	1,87112	1,68097	0,07252	0,30495	3,77177	0,83715	0,47194	0,28447	0,07063	0,47212	1,33362	0,64204	0,04213	0,94589	0,39879	0,01383	1,15211	0,74758	0,98115	0,79117	3,32884	0,29168	0,045	0,28684	1,33506	2,14084	0,05577	0,04579	0,28012	0,04494	1,18006	1,96597	1,43484	0,95837	0,28434	0,33878	1,84998	3,83759	0,02813	2,29865	1,81283
sLePn0355	P	0,02212	2,28982	0,06994	0,71891	2,00469	2,10601	0,0281	1,1489	1,37626	0,754	0,26289	0,51018	1,08425	0,01175	2,06557	0,10784	1,40395	1,13429	0,4088	0,03743	1,2847	1,55058	0,01774	2,08814	0,63719	1,37982	1,33834	0,3021	0,999	0,04014	0,29364	1,02746	0,4021	0,41903	1,40013	0,42846	1,37679	0,92423	2,90577	1,51211	0,82074	0,32522	1,8796	0,80324	0,42816	0,01406	0,76879	0,79727
sLePn0357	E	1,92226	0,05475	5,97376	1,81747	0,53688	0,03712	0,0218	1,57634	0,31692	1,83282	1,65182	0,55216	0,83804	0,3125	0,28846	1,09192	1,16724	0,87262	0,42322	0,03487	0,88069	0,46592	0,0315	1,11416	0,63893	0,75433	0,94968	0,37054	0,71314	0,04422	4,47816	1,23118	0,06389	4,62998	0,98934	0,33435	1,45232	1,1551	1,08952	0,20193	0,76692	0,20889	2,39667	0,32435	0,30411	0,01584	0,71806	0,73313
sLePn0359	E	0,01153	3,05868	0,01002	0,93472	1,84856	2,1872	0,02337	1,40346	1,66317	0,86107	0,30796	0,57385	1,35322	0,34994	2,04686	1,16746	1,24326	0,75382	0,49755	0,03394	1,55562	1,49372	1,84802	1,83454	0,61379	1,5672	1,48046	0,37217	1,30309	0,03271	0,4711	1,1055	0,97414	0,39018	1,62101	0,47126	1,36665	0,81764	0,02894	0,18989	1,10387	0,28157	2,47568	1,00783	0,36847	0,01053	0,85145	0,83604
sLePn0361	E	0,05126	3,14339	0,0158	0,78367	2,3112	2,41071	0,01789	1,25979	1,66583	0,92526	0,27043	0,5413	1,18746	0,01158	0,20368	1,88648	0,40415	0,70646	0,30419	0,03884	1,51766	1,8914	2,17447	0,24134	0,7351	1,62288	0,74738	0,2895	1,30931	0,04194	0,33268	1,25722	0,4302	0,35447	1,80539	0,51258	1,5124	0,98002	0,2144	0,23271	1,02212	0,2425	2,62194	1,0244	0,31918	0,01638	0,77188	0,8062
[truncated: 401 more columns]
